# Supplementary material for: (E)-2-[(3,5-Di-tert-butyl-2-hydroxy­benzyl­idene)amino]benzonitrile
Source: Acta Crystallogr Sect E Struct Rep Online. 2009 May 29;65(Pt 6):o1416. doi: 10.1107/S1600536809019527 (PMC2969623; doi:10.1107/S1600536809019527)
Supplement: Supplementary file 1 [file e-65-o1416-sup1.cif]

##############################################################################
###                                                                        ###
###        Electronic paper (Acta Crystallographica Section E)             ###
###                                                                        ###
##############################################################################
#                                                                            #
# This CIF contains the data in a paper accepted for publication in Acta     #
# Crystallographica Section E. It conforms to the requirements of Notes      #
# for Authors for Section E, and has been peer reviewed under the auspices   #
# of the IUCr Commission on Journals.                                        #
#                                                                            #
# Full details of the Crystallographic Information File format               #
# are given in the paper "The Crystallographic Information File (CIF):       #
# a New Standard Archive File for Crystallography" by S. R. Hall, F. H.      #
# Allen and I. D. Brown [Acta Cryst. (1991), A47, 655-685].                  #
#                                                                            #
# The current version of the core CIF dictionary is obtainable from          #
# ftp://ftp.iucr.org/pub/cif_core.dic. The current version number is 2.4.    #
#                                                                            #
# Software is freely available for graphical display of the structure(s) in  #
# this CIF.  For information consult the CIF home page http://www.iucr.org/  #
# cif/home.html                                                              #
#                                                                            #
# This file may be used for bona fide research purposes within the           #
# scientific community so long as proper attribution is given to the journal # 
# article from which it was obtained.                                        #
#                                                                            #
##############################################################################
                                             
data_I
_audit_creation_method     SHELXL-97
_chemical_name_systematic
;
(<i>E</i>)-2-[(3,5-Di-<i>tert</i>-butyl-2-hydroxybenzylidene)amino]benzonitrile
;
_chemical_name_common     ?
_chemical_formula_moiety     'C22 H26 N2 O'
_chemical_formula_sum     'C22 H26 N2 O'
_chemical_formula_iupac     'C22 H26 N2 O'
_chemical_formula_weight     334.45
_chemical_melting_point     ?
_symmetry_cell_setting     monoclinic
_symmetry_space_group_name_H-M     'P 21/c'
_symmetry_space_group_name_Hall     '-P 2ybc'
loop_
    _symmetry_equiv_pos_as_xyz
    'x, y, z'
    '-x, y+1/2, -z+1/2'
    '-x, -y, -z'
    'x, -y-1/2, z-1/2'
_cell_length_a     27.9710(4)
_cell_length_b     7.32780(11)
_cell_length_c     29.7840(4)
_cell_angle_alpha     90.00
_cell_angle_beta     104.5330(2)
_cell_angle_gamma     90.00
_cell_volume     5909.37(15)
_cell_formula_units_Z     12
_cell_measurement_reflns_used     2369
_cell_measurement_theta_min     3.12
_cell_measurement_theta_max     27.0
_cell_measurement_temperature     294(2)
_exptl_crystal_description     block
_exptl_crystal_colour     yellow
_exptl_crystal_size_max     0.30
_exptl_crystal_size_mid     0.20
_exptl_crystal_size_min     0.20
_exptl_crystal_density_diffrn     1.128
_exptl_crystal_density_meas     ?
_exptl_crystal_density_method     'not measured'
_exptl_crystal_F_000     2160
_exptl_absorpt_coefficient_mu     0.069
_exptl_absorpt_correction_type     'empirical'
_exptl_absorpt_process_details     '(SADABS; Bruker, 2000)'
_exptl_absorpt_correction_T_min     0.948
_exptl_absorpt_correction_T_max     0.986
_exptl_special_details
;
;
_diffrn_ambient_temperature     294(2)
_diffrn_radiation_type     MoK\a
_diffrn_radiation_wavelength     0.71073
_diffrn_radiation_source     'fine-focus sealed tube'
_diffrn_radiation_monochromator     graphite
_diffrn_measurement_device_type     'Bruker SMART CCD area-detector'
_diffrn_measurement_method     '\f and \w'
_diffrn_detector_area_resol_mean     ?
_diffrn_reflns_number     30875
_diffrn_reflns_av_R_equivalents     0.1303
_diffrn_reflns_av_sigmaI/netI     0.1083
_diffrn_reflns_theta_min     1.76
_diffrn_reflns_theta_max     26.00
_diffrn_reflns_theta_full     26.00
_diffrn_measured_fraction_theta_max     0.993
_diffrn_measured_fraction_theta_full     0.993
_diffrn_reflns_limit_h_min     -32
_diffrn_reflns_limit_h_max     34
_diffrn_reflns_limit_k_min     -8
_diffrn_reflns_limit_k_max     9
_diffrn_reflns_limit_l_min     -36
_diffrn_reflns_limit_l_max     27
_diffrn_standards_number     ?
_diffrn_standards_interval_count     ?
_diffrn_standards_interval_time     ?
_diffrn_standards_decay_%     ?
_refine_special_details
;
Refinement of <i>F</i>^2^ against ALL reflections. The weighted <i>R</i>-factor
<i>wR</i> and goodness of fit <i>S</i> are based on <i>F</i>^2^, conventional
<i>R</i>-factors <i>R</i> are based on <i>F</i>, with <i>F</i> set to zero for
negative <i>F</i>^2^. The threshold expression of <i>F</i>^2^ >
\s(<i>F</i>^2^) is used only for calculating <i>R</i>-factors(gt) <i>etc</i>.
and is not relevant to the choice of reflections for refinement.
<i>R</i>-factors based on <i>F</i>^2^ are statistically about twice as large
as those based on <i>F</i>, and <i>R</i>- factors based on ALL data will be
even larger.
;
_reflns_number_total     11513
_reflns_number_gt     4685
_reflns_threshold_expression     I>2\s(I)
_refine_ls_structure_factor_coef     Fsqd
_refine_ls_matrix_type     full
_refine_ls_R_factor_all     0.1383
_refine_ls_R_factor_gt     0.0611
_refine_ls_wR_factor_gt     0.1460
_refine_ls_wR_factor_ref     0.1729
_refine_ls_goodness_of_fit_ref     0.812
_refine_ls_restrained_S_all     0.812
_refine_ls_number_reflns     11513
_refine_ls_number_parameters     689
_refine_ls_number_restraints     0
_refine_ls_hydrogen_treatment     mixed
_refine_ls_weighting_scheme     calc
_refine_ls_weighting_details
                 'calc w=1/[\s^2^(Fo^2^)+(0.0618P)^2^] where P=(Fo^2^+2Fc^2^)/3'
_atom_sites_solution_hydrogens     geom
_atom_sites_solution_primary     direct
_atom_sites_solution_secondary     difmap
_refine_ls_shift/su_max     0.000
_refine_ls_shift/su_mean     0.000
_refine_diff_density_max     0.306
_refine_diff_density_min     -0.230
_refine_ls_extinction_method     'SHELXL97 (Sheldrick, 2008)'
_refine_ls_extinction_coef     0.00170(18)
_refine_ls_extinction_expression
                                  'Fc^*^=kFc[1+0.001xFc^2^\l^3^/sin(2\q)]^-1/4^'
loop_
    _atom_type_symbol
    _atom_type_description
    _atom_type_scat_dispersion_real
    _atom_type_scat_dispersion_imag
    _atom_type_scat_source
    'C' 'C' 0.0033 0.0016
                         'International Tables Vol C Tables 4.2.6.8 and 6.1.1.4'
    'H' 'H' 0.0000 0.0000
                         'International Tables Vol C Tables 4.2.6.8 and 6.1.1.4'
    'N' 'N' 0.0061 0.0033
                         'International Tables Vol C Tables 4.2.6.8 and 6.1.1.4'
    'O' 'O' 0.0106 0.0060
                         'International Tables Vol C Tables 4.2.6.8 and 6.1.1.4'
_computing_data_collection     'SMART (Bruker, 2000)'
_computing_cell_refinement     'SAINT (Bruker, 2000)'
_computing_data_reduction     'SAINT (Bruker, 2000)'
_computing_structure_solution     'SHELXS97 (Sheldrick, 2008)'
_computing_structure_refinement     'SHELXL97 (Sheldrick, 2008)'
_computing_molecular_graphics     'SHELXTL (Sheldrick, 2008)'
_computing_publication_material     'SHELXL97 (Sheldrick, 2008)'
loop_
    _atom_site_type_symbol
    _atom_site_label
    _atom_site_fract_x
    _atom_site_fract_y
    _atom_site_fract_z
    _atom_site_U_iso_or_equiv
    _atom_site_adp_type
    _atom_site_calc_flag
    _atom_site_refinement_flags
    _atom_site_occupancy
    _atom_site_disorder_assembly
    _atom_site_disorder_group
    O O1 0.15087(5) 0.3744(2) 0.18806(5) 0.0691(5) Uani d . 1 . .
    H H1A 0.1686(9) 0.398(4) 0.1684(8) 0.096(10) Uiso d . 1 . .
    O O2 0.18374(5) 0.9439(2) -0.02043(5) 0.0684(5) Uani d . 1 . .
    H H2A 0.1652(9) 0.925(4) 0.0006(9) 0.116(11) Uiso d . 1 . .
    O O3 0.48619(5) 0.9288(2) 0.35466(5) 0.0684(5) Uani d . 1 . .
    H H3A 0.5055(9) 0.923(3) 0.3328(8) 0.099(9) Uiso d . 1 . .
    N N1 0.16759(6) 0.4172(2) 0.10588(6) 0.0550(5) Uani d . 1 . .
    N N2 0.27218(8) 0.5702(4) 0.18410(8) 0.1010(8) Uani d . 1 . .
    N N3 0.16614(6) 0.9441(2) 0.06174(6) 0.0520(5) Uani d . 1 . .
    N N4 0.05724(8) 1.1104(3) -0.00802(8) 0.0945(8) Uani d . 1 . .
    N N5 0.50291(6) 0.9533(2) 0.27211(6) 0.0541(5) Uani d . 1 . .
    N N6 0.60959(8) 1.1213(4) 0.34472(8) 0.1030(9) Uani d . 1 . .
    C C1 0.08638(7) 0.4080(3) 0.11845(7) 0.0515(6) Uani d . 1 . .
    C C2 0.10180(7) 0.3837(3) 0.16714(7) 0.0549(6) Uani d . 1 . .
    C C3 0.06760(7) 0.3746(3) 0.19363(7) 0.0544(6) Uani d . 1 . .
    C C4 0.01780(7) 0.3800(3) 0.17000(7) 0.0594(6) Uani d . 1 . .
    H H4A -0.0056 0.3731 0.1873 0.071 Uiso calc R 1 . .
    C C5 0.00084(7) 0.3952(3) 0.12154(7) 0.0555(6) Uani d . 1 . .
    C C6 0.03561(7) 0.4134(3) 0.09736(7) 0.0567(6) Uani d . 1 . .
    H H6A 0.0254 0.4301 0.0654 0.068 Uiso calc R 1 . .
    C C7 -0.05489(8) 0.3915(4) 0.09889(8) 0.0686(7) Uani d . 1 . .
    C C8 -0.07643(9) 0.2160(5) 0.11300(10) 0.1213(12) Uani d . 1 . .
    H H8A -0.0712 0.2130 0.1461 0.182 Uiso calc R 1 . .
    H H8B -0.0605 0.1129 0.1031 0.182 Uiso calc R 1 . .
    H H8C -0.1112 0.2115 0.0987 0.182 Uiso calc R 1 . .
    C C9 -0.07904(9) 0.5588(5) 0.11231(11) 0.1360(15) Uani d . 1 . .
    H H9A -0.0643 0.6657 0.1028 0.204 Uiso calc R 1 . .
    H H9B -0.0745 0.5608 0.1453 0.204 Uiso calc R 1 . .
    H H9C -0.1137 0.5567 0.0974 0.204 Uiso calc R 1 . .
    C C10 -0.06546(8) 0.3877(4) 0.04606(8) 0.0917(9) Uani d . 1 . .
    H H10A -0.0528 0.4968 0.0354 0.138 Uiso calc R 1 . .
    H H10B -0.1005 0.3808 0.0330 0.138 Uiso calc R 1 . .
    H H10C -0.0498 0.2832 0.0366 0.138 Uiso calc R 1 . .
    C C11 0.08366(8) 0.3572(3) 0.24710(7) 0.0606(6) Uani d . 1 . .
    C C12 0.11144(8) 0.1771(4) 0.26034(8) 0.0839(8) Uani d . 1 . .
    H H12A 0.0905 0.0771 0.2470 0.126 Uiso calc R 1 . .
    H H12B 0.1207 0.1650 0.2935 0.126 Uiso calc R 1 . .
    H H12C 0.1405 0.1764 0.2488 0.126 Uiso calc R 1 . .
    C C13 0.11663(9) 0.5200(4) 0.26765(8) 0.0828(8) Uani d . 1 . .
    H H13A 0.0988 0.6316 0.2589 0.124 Uiso calc R 1 . .
    H H13B 0.1457 0.5198 0.2561 0.124 Uiso calc R 1 . .
    H H13C 0.1260 0.5101 0.3008 0.124 Uiso calc R 1 . .
    C C14 0.03994(8) 0.3589(3) 0.26913(7) 0.0759(7) Uani d . 1 . .
    H H14A 0.0184 0.2586 0.2573 0.114 Uiso calc R 1 . .
    H H14B 0.0222 0.4715 0.2618 0.114 Uiso calc R 1 . .
    H H14C 0.0518 0.3475 0.3022 0.114 Uiso calc R 1 . .
    C C15 0.12062(8) 0.4301(3) 0.09044(7) 0.0550(6) Uani d . 1 . .
    H H15A 0.1081 0.4553 0.0591 0.066 Uiso calc R 1 . .
    C C16 0.19925(8) 0.4445(3) 0.07622(8) 0.0524(6) Uani d . 1 . .
    C C17 0.24714(8) 0.5059(3) 0.09644(8) 0.0567(6) Uani d . 1 . .
    C C18 0.28038(9) 0.5363(3) 0.07005(10) 0.0716(7) Uani d . 1 . .
    H H18A 0.3121 0.5777 0.0840 0.086 Uiso calc R 1 . .
    C C19 0.26641(10) 0.5051(4) 0.02291(10) 0.0794(8) Uani d . 1 . .
    H H19A 0.2886 0.5258 0.0048 0.095 Uiso calc R 1 . .
    C C20 0.21944(9) 0.4430(4) 0.00270(9) 0.0761(8) Uani d . 1 . .
    H H20A 0.2101 0.4226 -0.0291 0.091 Uiso calc R 1 . .
    C C21 0.18616(8) 0.4108(3) 0.02871(8) 0.0632(6) Uani d . 1 . .
    H H21A 0.1549 0.3664 0.0146 0.076 Uiso calc R 1 . .
    C C22 0.26084(8) 0.5404(4) 0.14511(10) 0.0700(7) Uani d . 1 . .
    C C23 0.24659(7) 0.9944(3) 0.04970(7) 0.0498(5) Uani d . 1 . .
    C C24 0.23205(7) 0.9758(3) 0.00082(7) 0.0524(6) Uani d . 1 . .
    C C25 0.26610(7) 0.9935(3) -0.02562(7) 0.0539(6) Uani d . 1 . .
    C C26 0.31490(7) 1.0267(3) -0.00171(7) 0.0588(6) Uani d . 1 . .
    H H26A 0.3383 1.0369 -0.0189 0.071 Uiso calc R 1 . .
    C C27 0.33121(7) 1.0459(3) 0.04689(7) 0.0554(6) Uani d . 1 . .
    C C28 0.29620(7) 1.0291(3) 0.07106(7) 0.0535(6) Uani d . 1 . .
    H H28A 0.3057 1.0411 0.1032 0.064 Uiso calc R 1 . .
    C C29 0.25076(8) 0.9747(3) -0.07914(7) 0.0609(6) Uani d . 1 . .
    C C30 0.29447(8) 1.0043(4) -0.10075(8) 0.0781(8) Uani d . 1 . .
    H H30A 0.3198 0.9165 -0.0884 0.117 Uiso calc R 1 . .
    H H30B 0.3074 1.1252 -0.0936 0.117 Uiso calc R 1 . .
    H H30C 0.2836 0.9898 -0.1338 0.117 Uiso calc R 1 . .
    C C31 0.23030(8) 0.7842(4) -0.09238(8) 0.0809(8) Uani d . 1 . .
    H H31A 0.2549 0.6950 -0.0790 0.121 Uiso calc R 1 . .
    H H31B 0.2216 0.7721 -0.1255 0.121 Uiso calc R 1 . .
    H H31C 0.2015 0.7655 -0.0809 0.121 Uiso calc R 1 . .
    C C32 0.21179(8) 1.1207(4) -0.10026(7) 0.0864(8) Uani d . 1 . .
    H H32A 0.1837 1.1074 -0.0875 0.130 Uiso calc R 1 . .
    H H32B 0.2017 1.1055 -0.1333 0.130 Uiso calc R 1 . .
    H H32C 0.2258 1.2400 -0.0931 0.130 Uiso calc R 1 . .
    C C33 0.38584(7) 1.0851(3) 0.06904(8) 0.0656(7) Uani d . 1 . .
    C C34 0.40101(8) 1.2618(4) 0.04893(9) 0.1017(10) Uani d . 1 . .
    H H34A 0.3957 1.2494 0.0160 0.153 Uiso calc R 1 . .
    H H34B 0.4353 1.2857 0.0626 0.153 Uiso calc R 1 . .
    H H34C 0.3815 1.3612 0.0556 0.153 Uiso calc R 1 . .
    C C35 0.39540(8) 1.1110(4) 0.12172(8) 0.0823(8) Uani d . 1 . .
    H H35A 0.3764 1.2125 0.1280 0.124 Uiso calc R 1 . .
    H H35B 0.4299 1.1342 0.1347 0.124 Uiso calc R 1 . .
    H H35C 0.3859 1.0025 0.1353 0.124 Uiso calc R 1 . .
    C C36 0.41687(8) 0.9228(4) 0.06066(9) 0.0991(10) Uani d . 1 . .
    H H36A 0.4118 0.9037 0.0279 0.149 Uiso calc R 1 . .
    H H36B 0.4072 0.8154 0.0746 0.149 Uiso calc R 1 . .
    H H36C 0.4512 0.9474 0.0742 0.149 Uiso calc R 1 . .
    C C37 0.21240(7) 0.9782(3) 0.07787(7) 0.0528(6) Uani d . 1 . .
    H H37A 0.2242 0.9931 0.1097 0.063 Uiso calc R 1 . .
    C C38 0.13442(7) 0.9239(3) 0.09128(7) 0.0498(5) Uani d . 1 . .
    C C39 0.14876(8) 0.8607(3) 0.13675(8) 0.0606(6) Uani d . 1 . .
    H H39A 0.1817 0.8311 0.1496 0.073 Uiso calc R 1 . .
    C C40 0.08411(8) 0.9640(3) 0.07310(8) 0.0543(6) Uani d . 1 . .
    C C41 0.05055(8) 0.9410(3) 0.09933(9) 0.0678(7) Uani d . 1 . .
    H H41A 0.0174 0.9668 0.0866 0.081 Uiso calc R 1 . .
    C C42 0.06576(9) 0.8799(3) 0.14438(9) 0.0725(7) Uani d . 1 . .
    H H42A 0.0431 0.8648 0.1622 0.087 Uiso calc R 1 . .
    C C43 0.11512(9) 0.8414(3) 0.16280(8) 0.0701(7) Uani d . 1 . .
    H H43A 0.1257 0.8017 0.1934 0.084 Uiso calc R 1 . .
    C C44 0.06939(8) 1.0420(4) 0.02734(9) 0.0669(7) Uani d . 1 . .
    C C45 0.42247(7) 0.9779(3) 0.28519(7) 0.0497(6) Uani d . 1 . .
    C C46 0.37210(7) 1.0054(3) 0.26459(7) 0.0524(6) Uani d . 1 . .
    H H46A 0.3621 1.0202 0.2326 0.063 Uiso calc R 1 . .
    C C47 0.33720(7) 1.0114(3) 0.28913(7) 0.0528(6) Uani d . 1 . .
    C C48 0.35431(7) 0.9892(3) 0.33760(7) 0.0575(6) Uani d . 1 . .
    H H48A 0.3311 0.9926 0.3551 0.069 Uiso calc R 1 . .
    C C49 0.40353(7) 0.9625(3) 0.36098(7) 0.0535(6) Uani d . 1 . .
    C C50 0.43758(7) 0.9546(3) 0.33395(7) 0.0524(6) Uani d . 1 . .
    C C51 0.28202(7) 1.0428(3) 0.26768(8) 0.0640(7) Uani d . 1 . .
    C C52 0.27148(8) 1.0677(4) 0.21492(7) 0.0810(8) Uani d . 1 . .
    H H52A 0.2810 0.9593 0.2013 0.121 Uiso calc R 1 . .
    H H52B 0.2900 1.1698 0.2081 0.121 Uiso calc R 1 . .
    H H52C 0.2369 1.0895 0.2024 0.121 Uiso calc R 1 . .
    C C53 0.26556(8) 1.2169(4) 0.28790(9) 0.0998(10) Uani d . 1 . .
    H H53A 0.2715 1.2047 0.3209 0.150 Uiso calc R 1 . .
    H H53B 0.2309 1.2363 0.2746 0.150 Uiso calc R 1 . .
    H H53C 0.2839 1.3191 0.2808 0.150 Uiso calc R 1 . .
    C C54 0.25289(8) 0.8771(4) 0.27695(9) 0.0947(9) Uani d . 1 . .
    H H54A 0.2591 0.8579 0.3098 0.142 Uiso calc R 1 . .
    H H54B 0.2630 0.7712 0.2627 0.142 Uiso calc R 1 . .
    H H54C 0.2183 0.8979 0.2641 0.142 Uiso calc R 1 . .
    C C55 0.41951(8) 0.9427(3) 0.41447(7) 0.0596(6) Uani d . 1 . .
    C C56 0.37603(8) 0.9617(4) 0.43647(7) 0.0748(7) Uani d . 1 . .
    H H56A 0.3520 0.8692 0.4243 0.112 Uiso calc R 1 . .
    H H56B 0.3613 1.0800 0.4294 0.112 Uiso calc R 1 . .
    H H56C 0.3875 0.9478 0.4695 0.112 Uiso calc R 1 . .
    C C57 0.45652(8) 1.0928(4) 0.43532(7) 0.0792(8) Uani d . 1 . .
    H H57A 0.4663 1.0794 0.4684 0.119 Uiso calc R 1 . .
    H H57B 0.4414 1.2101 0.4276 0.119 Uiso calc R 1 . .
    H H57C 0.4850 1.0830 0.4230 0.119 Uiso calc R 1 . .
    C C58 0.44251(8) 0.7541(4) 0.42697(8) 0.0768(7) Uani d . 1 . .
    H H58A 0.4189 0.6616 0.4136 0.115 Uiso calc R 1 . .
    H H58B 0.4518 0.7405 0.4601 0.115 Uiso calc R 1 . .
    H H58C 0.4712 0.7419 0.4150 0.115 Uiso calc R 1 . .
    C C59 0.45650(7) 0.9795(3) 0.25691(7) 0.0524(6) Uani d . 1 . .
    H H59A 0.4442 1.0009 0.2253 0.063 Uiso calc R 1 . .
    C C60 0.53436(7) 0.9589(3) 0.24184(7) 0.0502(6) Uani d . 1 . .
    C C61 0.58307(8) 1.0150(3) 0.25981(8) 0.0542(6) Uani d . 1 . .
    C C62 0.61611(8) 1.0212(3) 0.23255(9) 0.0667(7) Uani d . 1 . .
    H H62A 0.6485 1.0578 0.2453 0.080 Uiso calc R 1 . .
    C C63 0.60124(9) 0.9730(3) 0.18625(9) 0.0738(7) Uani d . 1 . .
    H H63A 0.6233 0.9785 0.1675 0.089 Uiso calc R 1 . .
    C C64 0.55325(9) 0.9169(3) 0.16834(8) 0.0709(7) Uani d . 1 . .
    H H64A 0.5430 0.8843 0.1372 0.085 Uiso calc R 1 . .
    C C65 0.52018(8) 0.9078(3) 0.19529(7) 0.0606(6) Uani d . 1 . .
    H H65A 0.4881 0.8674 0.1825 0.073 Uiso calc R 1 . .
    C C66 0.59803(8) 1.0731(4) 0.30739(9) 0.0685(7) Uani d . 1 . .
loop_
    _atom_site_aniso_label
    _atom_site_aniso_U_11
    _atom_site_aniso_U_22
    _atom_site_aniso_U_33
    _atom_site_aniso_U_12
    _atom_site_aniso_U_13
    _atom_site_aniso_U_23
    O1 0.0411(9) 0.1099(14) 0.0502(10) 0.0016(9) 0.0002(8) 0.0064(9)
    O2 0.0390(9) 0.1115(14) 0.0492(10) -0.0063(9) 0.0007(8) -0.0077(9)
    O3 0.0383(9) 0.1148(14) 0.0463(10) 0.0079(9) 0.0000(8) 0.0056(9)
    N1 0.0488(11) 0.0636(12) 0.0500(12) 0.0004(9) 0.0073(9) -0.0037(9)
    N2 0.0710(15) 0.136(2) 0.0851(18) 0.0008(14) -0.0003(14) -0.0288(17)
    N3 0.0455(11) 0.0634(12) 0.0461(11) 0.0004(9) 0.0093(9) -0.0026(9)
    N4 0.0746(15) 0.119(2) 0.0790(17) -0.0005(14) -0.0018(13) 0.0166(15)
    N5 0.0441(10) 0.0683(13) 0.0480(11) 0.0040(9) 0.0081(9) -0.0014(9)
    N6 0.0743(15) 0.140(2) 0.0859(18) 0.0056(14) 0.0030(14) -0.0344(17)
    C1 0.0422(12) 0.0613(14) 0.0443(13) 0.0019(10) -0.0016(11) -0.0056(11)
    C2 0.0391(12) 0.0692(15) 0.0487(14) 0.0021(11) -0.0033(11) 0.0002(11)
    C3 0.0437(12) 0.0664(15) 0.0480(14) 0.0015(11) 0.0018(11) 0.0001(11)
    C4 0.0457(13) 0.0789(17) 0.0505(14) 0.0025(11) 0.0061(11) -0.0011(12)
    C5 0.0391(12) 0.0694(15) 0.0523(14) 0.0005(11) 0.0007(11) -0.0026(12)
    C6 0.0464(13) 0.0689(15) 0.0465(13) 0.0017(11) -0.0039(11) -0.0021(11)
    C7 0.0402(13) 0.098(2) 0.0601(16) 0.0004(13) -0.0024(12) -0.0027(14)
    C8 0.0559(16) 0.176(3) 0.115(3) -0.031(2) -0.0095(16) 0.034(2)
    C9 0.0650(18) 0.191(4) 0.129(3) 0.056(2) -0.0181(18) -0.072(3)
    C10 0.0553(15) 0.134(2) 0.0692(18) 0.0051(15) -0.0158(14) -0.0109(17)
    C11 0.0547(14) 0.0782(17) 0.0439(13) 0.0018(12) 0.0029(11) 0.0064(12)
    C12 0.0742(16) 0.107(2) 0.0666(17) 0.0195(16) 0.0107(14) 0.0202(15)
    C13 0.0811(17) 0.111(2) 0.0473(15) -0.0183(16) -0.0004(14) -0.0039(14)
    C14 0.0752(16) 0.098(2) 0.0534(15) 0.0074(14) 0.0147(13) 0.0070(14)
    C15 0.0538(14) 0.0620(15) 0.0441(14) -0.0016(11) 0.0031(12) -0.0053(11)
    C16 0.0522(14) 0.0511(14) 0.0528(15) 0.0059(11) 0.0112(12) -0.0008(11)
    C17 0.0484(14) 0.0576(15) 0.0607(16) 0.0048(11) 0.0073(13) -0.0014(12)
    C18 0.0566(15) 0.0722(17) 0.087(2) 0.0037(13) 0.0189(16) 0.0056(15)
    C19 0.0749(19) 0.091(2) 0.081(2) 0.0123(15) 0.0348(17) 0.0212(16)
    C20 0.0789(18) 0.091(2) 0.0594(17) 0.0123(16) 0.0199(16) 0.0071(14)
    C21 0.0587(15) 0.0723(16) 0.0552(15) 0.0024(12) 0.0080(13) -0.0013(12)
    C22 0.0434(14) 0.0868(19) 0.0749(19) 0.0003(12) 0.0056(14) -0.0116(16)
    C23 0.0401(12) 0.0626(15) 0.0428(13) 0.0024(10) 0.0032(11) 0.0016(11)
    C24 0.0392(12) 0.0687(16) 0.0438(14) -0.0008(11) 0.0002(11) -0.0007(11)
    C25 0.0453(13) 0.0702(16) 0.0434(13) 0.0035(11) 0.0059(11) 0.0040(11)
    C26 0.0423(13) 0.0817(17) 0.0511(15) -0.0014(11) 0.0095(11) 0.0088(12)
    C27 0.0403(12) 0.0722(16) 0.0475(14) -0.0010(11) -0.0004(11) 0.0117(11)
    C28 0.0447(13) 0.0672(15) 0.0423(13) 0.0012(11) -0.0008(11) 0.0045(11)
    C29 0.0498(13) 0.0861(18) 0.0431(14) 0.0032(13) 0.0046(11) 0.0003(12)
    C30 0.0765(17) 0.106(2) 0.0522(15) -0.0026(15) 0.0177(14) 0.0063(14)
    C31 0.0751(16) 0.107(2) 0.0609(16) -0.0126(16) 0.0178(13) -0.0162(15)
    C32 0.0784(17) 0.124(2) 0.0473(15) 0.0266(16) -0.0018(13) 0.0121(15)
    C33 0.0394(12) 0.0897(19) 0.0598(16) -0.0020(12) -0.0023(12) 0.0162(13)
    C34 0.0578(15) 0.135(3) 0.099(2) -0.0259(17) -0.0057(15) 0.0427(19)
    C35 0.0522(14) 0.114(2) 0.0666(17) -0.0124(14) -0.0108(13) 0.0019(15)
    C36 0.0494(15) 0.149(3) 0.090(2) 0.0202(17) 0.0007(15) 0.0008(19)
    C37 0.0488(13) 0.0622(15) 0.0426(13) -0.0013(11) 0.0023(11) 0.0010(11)
    C38 0.0482(13) 0.0494(13) 0.0507(14) -0.0024(10) 0.0107(11) -0.0038(10)
    C39 0.0560(14) 0.0657(16) 0.0563(15) -0.0025(12) 0.0073(12) 0.0029(12)
    C40 0.0459(13) 0.0568(14) 0.0591(15) -0.0012(11) 0.0110(12) -0.0033(11)
    C41 0.0524(14) 0.0746(17) 0.0779(19) 0.0007(12) 0.0194(14) -0.0028(14)
    C42 0.0713(17) 0.0797(19) 0.0761(19) -0.0118(14) 0.0363(15) -0.0024(15)
    C43 0.0761(17) 0.0758(18) 0.0588(16) -0.0066(14) 0.0178(14) 0.0039(13)
    C44 0.0460(14) 0.0794(19) 0.0700(19) -0.0003(12) 0.0048(14) -0.0014(15)
    C45 0.0385(12) 0.0611(14) 0.0450(14) -0.0005(10) 0.0020(11) -0.0043(10)
    C46 0.0424(12) 0.0703(16) 0.0382(12) 0.0002(11) -0.0015(11) -0.0061(11)
    C47 0.0402(12) 0.0706(16) 0.0424(13) 0.0015(11) 0.0009(11) -0.0087(11)
    C48 0.0418(13) 0.0805(17) 0.0491(14) -0.0007(11) 0.0094(11) -0.0063(12)
    C49 0.0454(13) 0.0712(16) 0.0404(13) -0.0007(11) 0.0042(11) -0.0034(11)
    C50 0.0384(12) 0.0696(16) 0.0441(14) 0.0003(11) 0.0007(11) -0.0002(11)
    C51 0.0406(13) 0.0891(18) 0.0550(15) 0.0033(12) -0.0013(11) -0.0148(13)
    C52 0.0507(14) 0.118(2) 0.0624(17) 0.0142(14) -0.0087(13) 0.0008(15)
    C53 0.0545(15) 0.132(3) 0.098(2) 0.0263(16) -0.0081(14) -0.0435(19)
    C54 0.0516(15) 0.143(3) 0.083(2) -0.0193(16) 0.0044(14) -0.0018(18)
    C55 0.0537(14) 0.0783(17) 0.0427(14) -0.0005(12) 0.0044(11) -0.0006(12)
    C56 0.0736(16) 0.104(2) 0.0476(15) 0.0030(15) 0.0162(13) -0.0052(13)
    C57 0.0760(16) 0.110(2) 0.0425(14) -0.0182(15) -0.0029(13) -0.0039(14)
    C58 0.0681(15) 0.103(2) 0.0554(15) 0.0062(15) 0.0091(13) 0.0115(14)
    C59 0.0464(13) 0.0660(15) 0.0408(13) 0.0023(11) 0.0036(11) -0.0029(10)
    C60 0.0449(13) 0.0536(14) 0.0521(15) 0.0038(10) 0.0120(12) 0.0023(11)
    C61 0.0456(13) 0.0570(14) 0.0586(15) 0.0078(11) 0.0102(12) -0.0001(11)
    C62 0.0484(14) 0.0741(17) 0.0768(19) 0.0041(12) 0.0143(14) 0.0062(14)
    C63 0.0645(17) 0.093(2) 0.0718(19) 0.0136(14) 0.0317(15) 0.0139(15)
    C64 0.0679(16) 0.093(2) 0.0532(16) 0.0135(14) 0.0170(14) -0.0002(13)
    C65 0.0529(14) 0.0725(16) 0.0539(15) 0.0066(12) 0.0084(12) -0.0024(12)
    C66 0.0461(14) 0.0821(19) 0.0739(19) 0.0069(12) 0.0088(14) -0.0114(15)
_geom_special_details
;
All e.s.d.'s (except the e.s.d. in the dihedral angle between two l.s. planes)
are estimated using the full covariance matrix. The cell e.s.d.'s are taken
into account individually in the estimation of e.s.d.'s in distances, angles
and torsion angles; correlations between e.s.d.'s in cell parameters are only
used when they are defined by crystal symmetry. An approximate (isotropic)
treatment of cell e.s.d.'s is used for estimating e.s.d.'s involving l.s.
planes.
;
loop_
    _geom_bond_atom_site_label_1
    _geom_bond_atom_site_label_2
    _geom_bond_site_symmetry_2
    _geom_bond_distance
    _geom_bond_publ_flag
    C1 C6 . 1.402(3) ?
    C1 C2 . 1.417(3) ?
    C1 C15 . 1.429(3) ?
    N1 C15 . 1.282(2) ?
    N1 C16 . 1.413(2) ?
    O1 C2 . 1.359(2) ?
    O1 H1A . 0.87(2) ?
    C2 C3 . 1.386(3) ?
    N2 C22 . 1.145(3) ?
    O2 C24 . 1.361(2) ?
    O2 H2A . 0.92(3) ?
    C3 C4 . 1.395(2) ?
    C3 C11 . 1.548(3) ?
    O3 C50 . 1.358(2) ?
    O3 H3A . 0.95(2) ?
    N3 C37 . 1.287(2) ?
    N3 C38 . 1.405(2) ?
    C4 C5 . 1.406(3) ?
    C4 H4A . 0.9300 ?
    N4 C44 . 1.138(3) ?
    C5 C6 . 1.354(3) ?
    C5 C7 . 1.536(3) ?
    N5 C59 . 1.277(2) ?
    N5 C60 . 1.409(2) ?
    C6 H6A . 0.9300 ?
    N6 C66 . 1.134(3) ?
    C7 C9 . 1.501(3) ?
    C7 C8 . 1.523(4) ?
    C7 C10 . 1.527(3) ?
    C8 H8A . 0.9600 ?
    C8 H8B . 0.9600 ?
    C8 H8C . 0.9600 ?
    C9 H9A . 0.9600 ?
    C9 H9B . 0.9600 ?
    C9 H9C . 0.9600 ?
    C10 H10A . 0.9600 ?
    C10 H10B . 0.9600 ?
    C10 H10C . 0.9600 ?
    C11 C14 . 1.526(3) ?
    C11 C12 . 1.532(3) ?
    C11 C13 . 1.538(3) ?
    C12 H12A . 0.9600 ?
    C12 H12B . 0.9600 ?
    C12 H12C . 0.9600 ?
    C13 H13A . 0.9600 ?
    C13 H13B . 0.9600 ?
    C13 H13C . 0.9600 ?
    C14 H14A . 0.9600 ?
    C14 H14B . 0.9600 ?
    C14 H14C . 0.9600 ?
    C15 H15A . 0.9300 ?
    C16 C21 . 1.392(3) ?
    C16 C17 . 1.398(3) ?
    C17 C18 . 1.378(3) ?
    C17 C22 . 1.426(3) ?
    C18 C19 . 1.379(3) ?
    C18 H18A . 0.9300 ?
    C19 C20 . 1.378(3) ?
    C19 H19A . 0.9300 ?
    C20 C21 . 1.373(3) ?
    C20 H20A . 0.9300 ?
    C21 H21A . 0.9300 ?
    C23 C28 . 1.397(2) ?
    C23 C24 . 1.416(3) ?
    C23 C37 . 1.427(3) ?
    C24 C25 . 1.386(3) ?
    C25 C26 . 1.393(3) ?
    C25 C29 . 1.550(3) ?
    C26 C27 . 1.411(3) ?
    C26 H26A . 0.9300 ?
    C27 C28 . 1.359(3) ?
    C27 C33 . 1.532(3) ?
    C28 H28A . 0.9300 ?
    C29 C31 . 1.522(3) ?
    C29 C30 . 1.533(3) ?
    C29 C32 . 1.544(3) ?
    C30 H30A . 0.9600 ?
    C30 H30B . 0.9600 ?
    C30 H30C . 0.9600 ?
    C31 H31A . 0.9600 ?
    C31 H31B . 0.9600 ?
    C31 H31C . 0.9600 ?
    C32 H32A . 0.9600 ?
    C32 H32B . 0.9600 ?
    C32 H32C . 0.9600 ?
    C33 C36 . 1.529(3) ?
    C33 C34 . 1.531(3) ?
    C33 C35 . 1.536(3) ?
    C34 H34A . 0.9600 ?
    C34 H34B . 0.9600 ?
    C34 H34C . 0.9600 ?
    C35 H35A . 0.9600 ?
    C35 H35B . 0.9600 ?
    C35 H35C . 0.9600 ?
    C36 H36A . 0.9600 ?
    C36 H36B . 0.9600 ?
    C36 H36C . 0.9600 ?
    C37 H37A . 0.9300 ?
    C38 C39 . 1.392(3) ?
    C38 C40 . 1.406(3) ?
    C39 C43 . 1.369(3) ?
    C39 H39A . 0.9300 ?
    C40 C41 . 1.374(3) ?
    C40 C44 . 1.440(3) ?
    C41 C42 . 1.377(3) ?
    C41 H41A . 0.9300 ?
    C42 C43 . 1.381(3) ?
    C42 H42A . 0.9300 ?
    C43 H43A . 0.9300 ?
    C45 C46 . 1.403(2) ?
    C45 C50 . 1.417(3) ?
    C45 C59 . 1.421(3) ?
    C46 C47 . 1.359(3) ?
    C46 H46A . 0.9300 ?
    C47 C48 . 1.412(3) ?
    C47 C51 . 1.532(3) ?
    C48 C49 . 1.392(2) ?
    C48 H48A . 0.9300 ?
    C49 C50 . 1.394(3) ?
    C49 C55 . 1.550(3) ?
    C51 C54 . 1.526(3) ?
    C51 C53 . 1.531(3) ?
    C51 C52 . 1.535(3) ?
    C52 H52A . 0.9600 ?
    C52 H52B . 0.9600 ?
    C52 H52C . 0.9600 ?
    C53 H53A . 0.9600 ?
    C53 H53B . 0.9600 ?
    C53 H53C . 0.9600 ?
    C54 H54A . 0.9600 ?
    C54 H54B . 0.9600 ?
    C54 H54C . 0.9600 ?
    C55 C56 . 1.526(3) ?
    C55 C58 . 1.531(3) ?
    C55 C57 . 1.531(3) ?
    C56 H56A . 0.9600 ?
    C56 H56B . 0.9600 ?
    C56 H56C . 0.9600 ?
    C57 H57A . 0.9600 ?
    C57 H57B . 0.9600 ?
    C57 H57C . 0.9600 ?
    C58 H58A . 0.9600 ?
    C58 H58B . 0.9600 ?
    C58 H58C . 0.9600 ?
    C59 H59A . 0.9300 ?
    C60 C65 . 1.394(3) ?
    C60 C61 . 1.395(3) ?
    C61 C62 . 1.376(3) ?
    C61 C66 . 1.437(3) ?
    C62 C63 . 1.383(3) ?
    C62 H62A . 0.9300 ?
    C63 C64 . 1.377(3) ?
    C63 H63A . 0.9300 ?
    C64 C65 . 1.370(3) ?
    C64 H64A . 0.9300 ?
    C65 H65A . 0.9300 ?
loop_
    _geom_angle_atom_site_label_1
    _geom_angle_atom_site_label_2
    _geom_angle_atom_site_label_3
    _geom_angle_site_symmetry_1
    _geom_angle_site_symmetry_3
    _geom_angle
    _geom_angle_publ_flag
    C6 C1 C2 . . 118.4(2) ?
    C6 C1 C15 . . 119.16(19) ?
    C2 C1 C15 . . 122.39(18) ?
    C15 N1 C16 . . 120.80(19) ?
    C2 O1 H1A . . 111.2(16) ?
    O1 C2 C3 . . 119.90(19) ?
    O1 C2 C1 . . 119.2(2) ?
    C3 C2 C1 . . 120.84(18) ?
    C24 O2 H2A . . 112.0(16) ?
    C2 C3 C4 . . 117.13(19) ?
    C2 C3 C11 . . 121.75(18) ?
    C4 C3 C11 . . 121.1(2) ?
    C50 O3 H3A . . 112.0(14) ?
    C37 N3 C38 . . 121.36(18) ?
    C3 C4 C5 . . 123.9(2) ?
    C3 C4 H4A . . 118.1 ?
    C5 C4 H4A . . 118.1 ?
    C6 C5 C4 . . 116.83(18) ?
    C6 C5 C7 . . 123.6(2) ?
    C4 C5 C7 . . 119.6(2) ?
    C59 N5 C60 . . 120.71(18) ?
    C5 C6 C1 . . 122.7(2) ?
    C5 C6 H6A . . 118.6 ?
    C1 C6 H6A . . 118.6 ?
    C9 C7 C8 . . 112.4(2) ?
    C9 C7 C10 . . 107.8(2) ?
    C8 C7 C10 . . 106.3(2) ?
    C9 C7 C5 . . 110.1(2) ?
    C8 C7 C5 . . 108.8(2) ?
    C10 C7 C5 . . 111.5(2) ?
    C7 C8 H8A . . 109.5 ?
    C7 C8 H8B . . 109.5 ?
    H8A C8 H8B . . 109.5 ?
    C7 C8 H8C . . 109.5 ?
    H8A C8 H8C . . 109.5 ?
    H8B C8 H8C . . 109.5 ?
    C7 C9 H9A . . 109.5 ?
    C7 C9 H9B . . 109.5 ?
    H9A C9 H9B . . 109.5 ?
    C7 C9 H9C . . 109.5 ?
    H9A C9 H9C . . 109.5 ?
    H9B C9 H9C . . 109.5 ?
    C7 C10 H10A . . 109.5 ?
    C7 C10 H10B . . 109.5 ?
    H10A C10 H10B . . 109.5 ?
    C7 C10 H10C . . 109.5 ?
    H10A C10 H10C . . 109.5 ?
    H10B C10 H10C . . 109.5 ?
    C14 C11 C12 . . 107.80(19) ?
    C14 C11 C13 . . 106.72(19) ?
    C12 C11 C13 . . 110.55(18) ?
    C14 C11 C3 . . 112.63(17) ?
    C12 C11 C3 . . 109.47(19) ?
    C13 C11 C3 . . 109.63(18) ?
    C11 C12 H12A . . 109.5 ?
    C11 C12 H12B . . 109.5 ?
    H12A C12 H12B . . 109.5 ?
    C11 C12 H12C . . 109.5 ?
    H12A C12 H12C . . 109.5 ?
    H12B C12 H12C . . 109.5 ?
    C11 C13 H13A . . 109.5 ?
    C11 C13 H13B . . 109.5 ?
    H13A C13 H13B . . 109.5 ?
    C11 C13 H13C . . 109.5 ?
    H13A C13 H13C . . 109.5 ?
    H13B C13 H13C . . 109.5 ?
    C11 C14 H14A . . 109.5 ?
    C11 C14 H14B . . 109.5 ?
    H14A C14 H14B . . 109.5 ?
    C11 C14 H14C . . 109.5 ?
    H14A C14 H14C . . 109.5 ?
    H14B C14 H14C . . 109.5 ?
    N1 C15 C1 . . 124.0(2) ?
    N1 C15 H15A . . 118.0 ?
    C1 C15 H15A . . 118.0 ?
    C21 C16 C17 . . 118.3(2) ?
    C21 C16 N1 . . 124.3(2) ?
    C17 C16 N1 . . 117.3(2) ?
    C18 C17 C16 . . 121.1(2) ?
    C18 C17 C22 . . 120.3(2) ?
    C16 C17 C22 . . 118.6(2) ?
    C17 C18 C19 . . 119.7(2) ?
    C17 C18 H18A . . 120.2 ?
    C19 C18 H18A . . 120.2 ?
    C20 C19 C18 . . 119.7(2) ?
    C20 C19 H19A . . 120.2 ?
    C18 C19 H19A . . 120.2 ?
    C21 C20 C19 . . 121.2(2) ?
    C21 C20 H20A . . 119.4 ?
    C19 C20 H20A . . 119.4 ?
    C20 C21 C16 . . 120.0(2) ?
    C20 C21 H21A . . 120.0 ?
    C16 C21 H21A . . 120.0 ?
    N2 C22 C17 . . 179.1(3) ?
    C28 C23 C24 . . 118.8(2) ?
    C28 C23 C37 . . 118.89(19) ?
    C24 C23 C37 . . 122.30(18) ?
    O2 C24 C25 . . 119.71(19) ?
    O2 C24 C23 . . 119.35(19) ?
    C25 C24 C23 . . 120.92(18) ?
    C24 C25 C26 . . 116.80(19) ?
    C24 C25 C29 . . 121.59(18) ?
    C26 C25 C29 . . 121.6(2) ?
    C25 C26 C27 . . 124.4(2) ?
    C25 C26 H26A . . 117.8 ?
    C27 C26 H26A . . 117.8 ?
    C28 C27 C26 . . 116.37(18) ?
    C28 C27 C33 . . 124.2(2) ?
    C26 C27 C33 . . 119.4(2) ?
    C27 C28 C23 . . 122.7(2) ?
    C27 C28 H28A . . 118.6 ?
    C23 C28 H28A . . 118.6 ?
    C31 C29 C30 . . 107.98(19) ?
    C31 C29 C32 . . 110.41(19) ?
    C30 C29 C32 . . 106.64(19) ?
    C31 C29 C25 . . 109.70(19) ?
    C30 C29 C25 . . 112.03(17) ?
    C32 C29 C25 . . 110.02(19) ?
    C29 C30 H30A . . 109.5 ?
    C29 C30 H30B . . 109.5 ?
    H30A C30 H30B . . 109.5 ?
    C29 C30 H30C . . 109.5 ?
    H30A C30 H30C . . 109.5 ?
    H30B C30 H30C . . 109.5 ?
    C29 C31 H31A . . 109.5 ?
    C29 C31 H31B . . 109.5 ?
    H31A C31 H31B . . 109.5 ?
    C29 C31 H31C . . 109.5 ?
    H31A C31 H31C . . 109.5 ?
    H31B C31 H31C . . 109.5 ?
    C29 C32 H32A . . 109.5 ?
    C29 C32 H32B . . 109.5 ?
    H32A C32 H32B . . 109.5 ?
    C29 C32 H32C . . 109.5 ?
    H32A C32 H32C . . 109.5 ?
    H32B C32 H32C . . 109.5 ?
    C36 C33 C34 . . 111.7(2) ?
    C36 C33 C27 . . 109.3(2) ?
    C34 C33 C27 . . 109.54(18) ?
    C36 C33 C35 . . 107.60(19) ?
    C34 C33 C35 . . 107.5(2) ?
    C27 C33 C35 . . 111.24(19) ?
    C33 C34 H34A . . 109.5 ?
    C33 C34 H34B . . 109.5 ?
    H34A C34 H34B . . 109.5 ?
    C33 C34 H34C . . 109.5 ?
    H34A C34 H34C . . 109.5 ?
    H34B C34 H34C . . 109.5 ?
    C33 C35 H35A . . 109.5 ?
    C33 C35 H35B . . 109.5 ?
    H35A C35 H35B . . 109.5 ?
    C33 C35 H35C . . 109.5 ?
    H35A C35 H35C . . 109.5 ?
    H35B C35 H35C . . 109.5 ?
    C33 C36 H36A . . 109.5 ?
    C33 C36 H36B . . 109.5 ?
    H36A C36 H36B . . 109.5 ?
    C33 C36 H36C . . 109.5 ?
    H36A C36 H36C . . 109.5 ?
    H36B C36 H36C . . 109.5 ?
    N3 C37 C23 . . 123.80(19) ?
    N3 C37 H37A . . 118.1 ?
    C23 C37 H37A . . 118.1 ?
    C39 C38 N3 . . 124.82(19) ?
    C39 C38 C40 . . 117.4(2) ?
    N3 C38 C40 . . 117.72(19) ?
    C43 C39 C38 . . 121.0(2) ?
    C43 C39 H39A . . 119.5 ?
    C38 C39 H39A . . 119.5 ?
    C41 C40 C38 . . 121.1(2) ?
    C41 C40 C44 . . 120.9(2) ?
    C38 C40 C44 . . 117.9(2) ?
    C40 C41 C42 . . 120.4(2) ?
    C40 C41 H41A . . 119.8 ?
    C42 C41 H41A . . 119.8 ?
    C41 C42 C43 . . 119.2(2) ?
    C41 C42 H42A . . 120.4 ?
    C43 C42 H42A . . 120.4 ?
    C39 C43 C42 . . 121.0(2) ?
    C39 C43 H43A . . 119.5 ?
    C42 C43 H43A . . 119.5 ?
    N4 C44 C40 . . 177.1(3) ?
    C46 C45 C50 . . 118.3(2) ?
    C46 C45 C59 . . 119.23(19) ?
    C50 C45 C59 . . 122.45(18) ?
    C47 C46 C45 . . 123.19(19) ?
    C47 C46 H46A . . 118.4 ?
    C45 C46 H46A . . 118.4 ?
    C46 C47 C48 . . 116.18(18) ?
    C46 C47 C51 . . 124.39(19) ?
    C48 C47 C51 . . 119.4(2) ?
    C49 C48 C47 . . 124.5(2) ?
    C49 C48 H48A . . 117.7 ?
    C47 C48 H48A . . 117.7 ?
    C48 C49 C50 . . 116.76(19) ?
    C48 C49 C55 . . 121.43(19) ?
    C50 C49 C55 . . 121.82(18) ?
    O3 C50 C49 . . 119.65(19) ?
    O3 C50 C45 . . 119.30(19) ?
    C49 C50 C45 . . 121.03(19) ?
    C54 C51 C53 . . 111.4(2) ?
    C54 C51 C47 . . 109.5(2) ?
    C53 C51 C47 . . 109.39(18) ?
    C54 C51 C52 . . 107.80(19) ?
    C53 C51 C52 . . 107.7(2) ?
    C47 C51 C52 . . 111.05(19) ?
    C51 C52 H52A . . 109.5 ?
    C51 C52 H52B . . 109.5 ?
    H52A C52 H52B . . 109.5 ?
    C51 C52 H52C . . 109.5 ?
    H52A C52 H52C . . 109.5 ?
    H52B C52 H52C . . 109.5 ?
    C51 C53 H53A . . 109.5 ?
    C51 C53 H53B . . 109.5 ?
    H53A C53 H53B . . 109.5 ?
    C51 C53 H53C . . 109.5 ?
    H53A C53 H53C . . 109.5 ?
    H53B C53 H53C . . 109.5 ?
    C51 C54 H54A . . 109.5 ?
    C51 C54 H54B . . 109.5 ?
    H54A C54 H54B . . 109.5 ?
    C51 C54 H54C . . 109.5 ?
    H54A C54 H54C . . 109.5 ?
    H54B C54 H54C . . 109.5 ?
    C56 C55 C58 . . 108.01(19) ?
    C56 C55 C57 . . 106.92(19) ?
    C58 C55 C57 . . 110.48(19) ?
    C56 C55 C49 . . 112.19(17) ?
    C58 C55 C49 . . 109.25(18) ?
    C57 C55 C49 . . 109.96(18) ?
    C55 C56 H56A . . 109.5 ?
    C55 C56 H56B . . 109.5 ?
    H56A C56 H56B . . 109.5 ?
    C55 C56 H56C . . 109.5 ?
    H56A C56 H56C . . 109.5 ?
    H56B C56 H56C . . 109.5 ?
    C55 C57 H57A . . 109.5 ?
    C55 C57 H57B . . 109.5 ?
    H57A C57 H57B . . 109.5 ?
    C55 C57 H57C . . 109.5 ?
    H57A C57 H57C . . 109.5 ?
    H57B C57 H57C . . 109.5 ?
    C55 C58 H58A . . 109.5 ?
    C55 C58 H58B . . 109.5 ?
    H58A C58 H58B . . 109.5 ?
    C55 C58 H58C . . 109.5 ?
    H58A C58 H58C . . 109.5 ?
    H58B C58 H58C . . 109.5 ?
    N5 C59 C45 . . 124.14(19) ?
    N5 C59 H59A . . 117.9 ?
    C45 C59 H59A . . 117.9 ?
    C65 C60 C61 . . 117.9(2) ?
    C65 C60 N5 . . 124.12(19) ?
    C61 C60 N5 . . 118.0(2) ?
    C62 C61 C60 . . 121.3(2) ?
    C62 C61 C66 . . 120.0(2) ?
    C60 C61 C66 . . 118.7(2) ?
    C61 C62 C63 . . 120.1(2) ?
    C61 C62 H62A . . 119.9 ?
    C63 C62 H62A . . 119.9 ?
    C64 C63 C62 . . 118.9(2) ?
    C64 C63 H63A . . 120.6 ?
    C62 C63 H63A . . 120.6 ?
    C65 C64 C63 . . 121.5(2) ?
    C65 C64 H64A . . 119.2 ?
    C63 C64 H64A . . 119.2 ?
    C64 C65 C60 . . 120.3(2) ?
    C64 C65 H65A . . 119.9 ?
    C60 C65 H65A . . 119.9 ?
    N6 C66 C61 . . 179.0(3) ?
loop_
    _geom_hbond_atom_site_label_D
    _geom_hbond_atom_site_label_H
    _geom_hbond_atom_site_label_A
    _geom_hbond_site_symmetry_A
    _geom_hbond_distance_DH
    _geom_hbond_distance_HA
    _geom_hbond_distance_DA
    _geom_hbond_angle_DHA
    O3 H3A N5 . 0.95(2) 1.81(2) 2.622(2) 143(2)
    O2 H2A N3 . 0.92(3) 1.82(3) 2.615(2) 143(2)
    O1 H1A N1 . 0.87(2) 1.86(2) 2.623(2) 145(2)
data_global
_journal_date_recd_electronic     2009-05-15
_journal_date_accepted     2009-05-22
_journal_name_full     'Acta Crystallographica, Section E'
_journal_year     2009
_journal_volume     65
_journal_issue      6
_journal_page_first     o1416
_journal_page_last     o1416
_journal_paper_category     QO
_journal_coeditor_code     HK2692
_publ_contact_author_name     'Jian-Cheng Zhou*'
_publ_contact_author_address
;
College of Chemistry and Chemical Engineering,
Southeast University,
Nanjing 211189
P. R. China
;
_publ_contact_author_email     'jczhou@seu.edu.cn'
_publ_contact_author_fax     '86-25-85402606'
_publ_contact_author_phone     '86-25-85402606'
_publ_section_title
;
(<i>E</i>)-2-[(3,5-Di-<i>tert</i>-butyl-2-hydroxybenzylidene)amino]benzonitrile
;
loop_
    _publ_author_name
    _publ_author_footnote
    _publ_author_address
    'Zhou, Jian-Cheng' .
;
College of Chemistry and Chemical Engineering,
Southeast University,
Nanjing 211189
People's Republic of China
;
    'Li, Nai-Xu' .
;
College of Chemistry and Chemical Engineering,
Southeast University,
Nanjing 211189
People's Republic of China
;
    'Zhang, Chuan-Ming' .
;
College of Chemistry and Chemical Engineering,
Southeast University,
Nanjing 211189
People's Republic of China
;
    'Zhang, Zheng-Yun' .
;
College of Chemistry and Chemical Engineering,
Southeast University,
Nanjing 211189
People's Republic of China
;
