# Supplementary material for: (E)-2-[(3,5-Di-tert-butyl-2-hydroxy­benzyl­idene)amino]benzonitrile
Source: Acta Crystallogr Sect E Struct Rep Online. 2009 May 29;65(Pt 6):o1416. doi: 10.1107/S1600536809019527 (PMC2969623; doi:10.1107/S1600536809019527)
Supplement: Supplementary file 2 [file e-65-o1416-Isup2.hkl]

# 
# h,k,l, Fc-squared, Fo-squared, sigma(Fo-squared) and status flag 
# 
data_I
_shelx_title ' xhj in Pc                        P21/c' 
_shelx_refln_list_code          4 
_shelx_F_calc_maximum      625.53 
_exptl_crystal_F_000      2159.64 
_reflns_d_resolution_high  0.8107 
 
loop_ 
 _symmetry_equiv_pos_as_xyz 
 'x, y, z' 
 '-x, y+1/2, -z+1/2' 
 '-x, -y, -z' 
 'x, -y-1/2, z-1/2' 
 
_cell_length_a    27.9710 
_cell_length_b     7.3278 
_cell_length_c    29.7840 
_cell_angle_alpha  90.000 
_cell_angle_beta  104.533 
_cell_angle_gamma  90.000 
 
_shelx_F_squared_multiplier     1.000 
 
loop_ 
 _refln_index_h 
 _refln_index_k 
 _refln_index_l 
 _refln_F_squared_calc 
 _refln_F_squared_meas 
 _refln_F_squared_sigma 
 _refln_observed_status 
   3   0   0      611.81      850.30     19.12 o 
   4   0   0       19.96       21.29      3.51 o 
   5   0   0       40.93       46.82      5.14 o 
   6   0   0   126608.71   150957.17   3495.12 o 
   8   0   0      183.75      201.69     12.52 o 
   9   0   0    35144.48    40196.93   1455.43 o 
  11   0   0      311.74      324.78     21.12 o 
  12   0   0     2742.68     3326.08    140.21 o 
  13   0   0       84.33       80.36     15.79 o 
  14   0   0       12.62       16.75      8.07 o 
  15   0   0     5320.94     6007.46    378.01 o 
  16   0   0      148.50      162.68     18.60 o 
  17   0   0       60.77       42.82     11.96 o 
  18   0   0     1774.30     2163.04    163.98 o 
  19   0   0       21.82       31.38     11.58 o 
  20   0   0        1.31       12.26     11.36 o 
  21   0   0      449.02      452.85     42.96 o 
  22   0   0       32.24       31.16     14.34 o 
  23   0   0        5.95        0.00     14.19 o 
  24   0   0       44.19       43.44     17.42 o 
  25   0   0        0.16        0.00     14.35 o 
  26   0   0      122.72       95.77     28.36 o 
  27   0   0      133.75      114.43     30.82 o 
  28   0   0        5.21        0.00     28.86 o 
  29   0   0        0.13        0.00     25.34 o 
  30   0   0       50.21       75.32     42.94 o 
  31   0   0        0.05        0.00     35.20 o 
   1   1   0      870.70      608.68     73.05 o 
   2   1   0     1342.86     1178.85     71.72 o 
   3   1   0      645.12      585.04     30.48 o 
   4   1   0     1731.94     1569.74    110.77 o 
   5   1   0      337.74      259.49     23.70 o 
   6   1   0       66.60       83.64      9.91 o 
   7   1   0     2180.63     2573.26    274.69 o 
   8   1   0        0.12        3.88      3.23 o 
   9   1   0        7.96        4.71      3.37 o 
  10   1   0      195.18      190.04     18.89 o 
  11   1   0     4026.29     4165.77    277.95 o 
  12   1   0      373.27      419.65     22.99 o 
  13   1   0      326.15      305.35     16.74 o 
  14   1   0      342.13      497.45     25.14 o 
  15   1   0      188.76      210.49     13.38 o 
  16   1   0      667.62      655.25     28.02 o 
  17   1   0      901.86      945.00     49.25 o 
  18   1   0       72.33       74.31     10.38 o 
  19   1   0       63.67       59.08     10.20 o 
  20   1   0       21.80        7.54      7.97 o 
  21   1   0        0.12        0.00      7.99 o 
  22   1   0       10.03       11.81      9.15 o 
  23   1   0       16.78        6.93     10.25 o 
  24   1   0        5.14        0.68     11.94 o 
  25   1   0       34.75       22.08     14.53 o 
  26   1   0       13.67        0.00     14.02 o 
  27   1   0        0.11        0.00     13.85 o 
  28   1   0        7.58        7.39     18.41 o 
  29   1   0        0.55       30.04     26.26 o 
  30   1   0        0.24        0.00     24.33 o 
  31   1   0       21.52       37.31     42.24 o 
  32   1   0        5.44        0.00     39.42 o 
  33   1   0        3.31        0.00     42.24 o 
   0   2   0   391289.25   406286.19   1636.10 o 
   1   2   0    18736.73    14763.33    112.45 o 
   2   2   0     8692.40     6712.87    107.69 o 
   3   2   0     1178.81     1063.71     32.09 o 
   4   2   0     1099.63      940.22     62.58 o 
   5   2   0        7.99        9.75      4.45 o 
   6   2   0     2534.34     2490.70    159.14 o 
   7   2   0       12.31       11.13      4.76 o 
   8   2   0      105.01      102.08      8.87 o 
   9   2   0     5775.53     6141.80    497.19 o 
  10   2   0      134.83      145.78     12.62 o 
  11   2   0      319.77      318.15     27.87 o 
  12   2   0      695.07      867.77     48.67 o 
  13   2   0      689.51      722.85     67.14 o 
  14   2   0       24.47       31.72      8.06 o 
  15   2   0      219.19      193.69     33.17 o 
  16   2   0       69.64       53.88     11.58 o 
  17   2   0       33.94       28.72      8.62 o 
  18   2   0        6.62        1.75      7.43 o 
  19   2   0        5.07        0.00      7.82 o 
  20   2   0       79.62       92.40     16.19 o 
  21   2   0       11.14        5.43     10.79 o 
  22   2   0        2.08        0.00      9.60 o 
  23   2   0        9.17        4.55     11.92 o 
  24   2   0      819.86      800.85     69.53 o 
  25   2   0      104.00       58.79     22.32 o 
  26   2   0        0.74        4.91     18.28 o 
  27   2   0       96.63      108.64     31.14 o 
  28   2   0        1.25        0.00     17.78 o 
  29   2   0        2.78        0.00     19.02 o 
  30   2   0       15.48        9.56     20.70 o 
  31   2   0        0.49        0.00     22.24 o 
  32   2   0        1.82       24.64     29.42 o 
   1   3   0      158.47      136.07     15.91 o 
   2   3   0     4445.14     3627.49     66.44 o 
   3   3   0      280.02      267.86     16.40 o 
   4   3   0      783.91      717.69     58.24 o 
   5   3   0       27.32       11.44      6.11 o 
   6   3   0       25.90       30.09      7.81 o 
   7   3   0     7126.51     6525.46    348.58 o 
   8   3   0     7495.18     7553.59    565.31 o 
   9   3   0       74.36       67.25     10.07 o 
  10   3   0       26.09       66.93      9.96 o 
  11   3   0     1465.77     1618.22    155.27 o 
  12   3   0       53.21       60.48     10.62 o 
  13   3   0       90.11      113.33     15.14 o 
  14   3   0     2639.76     2825.32    261.88 o 
  15   3   0       27.31       29.34     10.37 o 
  16   3   0      795.07      853.98     82.65 o 
  17   3   0      270.34      246.64     29.64 o 
  18   3   0       24.27       30.23     11.70 o 
  19   3   0       14.29       16.93     11.31 o 
  20   3   0      134.32      137.70     19.39 o 
  21   3   0        0.16        0.00     12.72 o 
  22   3   0        7.59        0.00     13.28 o 
  23   3   0      280.23      159.87     27.73 o 
  24   3   0      124.81       94.56     23.91 o 
  25   3   0       98.28       74.22     25.32 o 
  26   3   0       23.71        5.28     19.25 o 
  27   3   0        1.22        9.37     23.75 o 
  28   3   0       20.38        3.36     26.96 o 
  29   3   0        0.98        0.00     24.52 o 
  30   3   0        5.51       19.02     32.08 o 
  31   3   0       12.66       29.82     33.46 o 
   0   4   0     1419.20     1197.37     67.66 o 
   1   4   0    14428.68    12650.06    145.41 o 
   2   4   0     9022.04     7768.00    114.31 o 
   3   4   0     1160.30      963.47     42.45 o 
   4   4   0     1114.39     1112.89     50.74 o 
   5   4   0       15.15       22.13      9.79 o 
   6   4   0     1992.38     1736.88    180.48 o 
   7   4   0      314.41      348.63     19.07 o 
   8   4   0      570.43      553.13     33.94 o 
   9   4   0      686.55      634.70     31.61 o 
  10   4   0       37.76       32.27      9.33 o 
  11   4   0       76.86       81.74     14.45 o 
  12   4   0       36.37       40.00     12.73 o 
  13   4   0      437.62      476.31     87.04 o 
  14   4   0       17.97       11.97     11.49 o 
  15   4   0      126.73      124.04     28.24 o 
  16   4   0        2.93        6.39     15.18 o 
  17   4   0        0.05        3.87     15.18 o 
  18   4   0      128.94       96.38     26.05 o 
  19   4   0       69.46      103.26     28.04 o 
  20   4   0      133.78      116.93     49.28 o 
  21   4   0       31.13       19.48     28.51 o 
  22   4   0       35.90       32.83     24.11 o 
  23   4   0        0.05        0.00     19.24 o 
  24   4   0      334.44      381.22     50.49 o 
  25   4   0        2.12       11.05     25.13 o 
  26   4   0       13.21       26.75     27.54 o 
  27   4   0       15.28       19.04     28.05 o 
  28   4   0       17.14        0.00     23.51 o 
  29   4   0       10.44        0.00     25.91 o 
   1   5   0      326.00      309.26     45.06 o 
   2   5   0        4.50       12.34     14.13 o 
   3   5   0      455.09      397.57     26.03 o 
   4   5   0      461.15      455.72     27.69 o 
   5   5   0      674.83      579.78     30.47 o 
   6   5   0       77.81       85.00     15.10 o 
   7   5   0      374.31      346.27     22.15 o 
   8   5   0      310.03      329.46     22.01 o 
   9   5   0        0.06        5.96      9.95 o 
  10   5   0       11.07       22.74     12.95 o 
  11   5   0      474.07      520.17     62.19 o 
  12   5   0      114.17       95.74     25.34 o 
  13   5   0       25.00        6.58     17.08 o 
  14   5   0       88.90       80.26     24.55 o 
  15   5   0       35.54       40.67     22.14 o 
  16   5   0      126.69      135.38     30.82 o 
  17   5   0       20.69       10.18     19.71 o 
  18   5   0       57.41       56.45     25.05 o 
  19   5   0        4.55        7.72     25.34 o 
  20   5   0       10.27       16.94     22.25 o 
  21   5   0       13.15        1.67     22.15 o 
  22   5   0        7.10        0.00     17.92 o 
  23   5   0       64.16       36.38     29.54 o 
  24   5   0       33.95       42.39     35.20 o 
  25   5   0       52.70       38.99     41.53 o 
  26   5   0        0.14        0.00     25.83 o 
  27   5   0        6.65        0.33     37.31 o 
   0   6   0       68.12       88.00     35.90 o 
   1   6   0      144.30      138.06     27.37 o 
   2   6   0      763.14      708.74     47.04 o 
   3   6   0      493.27      459.75     32.08 o 
   4   6   0        0.90        0.00     14.63 o 
   5   6   0       73.35       82.28     22.95 o 
   6   6   0      321.02      324.66     30.10 o 
   7   6   0        0.40        5.37     15.49 o 
   8   6   0      293.13      312.47     40.10 o 
   9   6   0      154.02      166.16     33.31 o 
  10   6   0       94.66       49.08     22.16 o 
  11   6   0        0.14        0.00     17.54 o 
  12   6   0        8.51        6.15     20.41 o 
  13   6   0        0.45        0.94     18.49 o 
  14   6   0        0.03        3.32     18.58 o 
  15   6   0       38.01       31.27     22.88 o 
  16   6   0        0.68        0.00     18.38 o 
  17   6   0        0.27        0.00     21.31 o 
  18   6   0       63.69       54.73     29.56 o 
  19   6   0       32.75       55.25     26.72 o 
  20   6   0        1.82        0.00     21.63 o 
  21   6   0        1.69       21.66     27.10 o 
  22   6   0       52.83       94.75     38.99 o 
  23   6   0       43.91       46.82     30.59 o 
  24   6   0       25.70       19.01     32.36 o 
   1   7   0      224.65      230.83     35.09 o 
   2   7   0       19.35        0.00     24.64 o 
   3   7   0      114.40      102.20     32.74 o 
   4   7   0      162.73      195.33     36.03 o 
   5   7   0       96.73       67.86     40.83 o 
   6   7   0       26.38       48.89     24.46 o 
   7   7   0      112.89      109.33     30.32 o 
   8   7   0       41.74       11.46     20.27 o 
   9   7   0        0.01        1.51     19.61 o 
  10   7   0        5.46        0.00     20.63 o 
  11   7   0       11.43        1.38     20.31 o 
  12   7   0       74.27       61.04     28.36 o 
  13   7   0       68.13       82.46     32.34 o 
  14   7   0       28.49       28.96     25.34 o 
  15   7   0        8.81       13.81     24.52 o 
  16   7   0        5.58        6.03     24.33 o 
  17   7   0        1.11        0.00     23.17 o 
  18   7   0        9.26        6.32     26.54 o 
  19   7   0        0.00        0.00     27.35 o 
  20   7   0        0.17        3.58     28.57 o 
  21   7   0        9.23       15.36     30.61 o 
   1   8   0        0.94        0.00     35.20 o 
   2   8   0        1.90        5.78     21.28 o 
   3   8   0      116.75      158.19     36.66 o 
   4   8   0        8.61       22.40     25.49 o 
   5   8   0        0.57       19.30     26.46 o 
   6   8   0       64.63       84.23     33.67 o 
   7   8   0        4.11        0.00     22.64 o 
   8   8   0       20.20       22.15     25.69 o 
   9   8   0        2.95       22.07     27.32 o 
  10   8   0       35.19       24.29     26.37 o 
  11   8   0        5.42        0.00     23.14 o 
  12   8   0       19.87       23.80     28.46 o 
  13   8   0       36.88       35.89     30.94 o 
  14   8   0        1.25        0.00     27.74 o 
  15   8   0        0.07        0.00     23.93 o 
 -33   1   1        2.22        9.15     42.24 o 
 -32   1   1      199.95      185.86     61.95 o 
 -31   1   1        0.01        8.45     38.01 o 
 -30   1   1        3.07        2.82     35.20 o 
 -29   1   1        0.12        0.00     22.64 o 
 -28   1   1        6.55       12.90     16.07 o 
 -27   1   1        0.13        0.00     13.77 o 
 -26   1   1      131.38      124.90     21.55 o 
 -25   1   1        5.60        8.16     13.54 o 
 -24   1   1        4.82        0.00     11.66 o 
 -23   1   1       80.84       89.67     17.78 o 
 -22   1   1       19.68       14.93      9.84 o 
 -21   1   1        3.73       10.00      9.04 o 
 -20   1   1       53.64       68.84     10.73 o 
 -19   1   1        3.56        0.00      6.88 o 
 -18   1   1        8.04       12.48      7.27 o 
 -17   1   1      654.76      827.08     50.75 o 
 -16   1   1        2.37        4.94      5.96 o 
 -15   1   1       85.21       98.15      9.97 o 
 -14   1   1     1015.72     1165.64     49.52 o 
 -13   1   1       38.26       31.39      5.90 o 
 -12   1   1      104.68      108.95     10.10 o 
 -11   1   1    18647.43    21545.01   1352.35 o 
 -10   1   1        0.02        2.38      3.34 o 
  -9   1   1        6.64        5.51      3.15 o 
  -8   1   1    15925.68    18990.33   1705.75 o 
  -7   1   1      177.53      183.71     34.66 o 
  -6   1   1       17.78       20.80      4.90 o 
  -5   1   1     1697.03     1412.56    141.38 o 
  -4   1   1      546.00      511.99     42.43 o 
  -3   1   1     1023.81      912.11    124.21 o 
  -2   1   1    46385.40    36728.39   3815.99 o 
  -1   1   1      630.21      476.77     17.63 o 
   0   1   1      184.54      148.84      8.21 o 
   1   1   1      300.53      267.59     11.43 o 
   2   1   1      154.06      138.34      7.25 o 
   3   1   1       33.36       32.03      3.59 o 
   4   1   1     1126.82     1177.63     78.83 o 
   5   1   1       27.69       25.80      4.67 o 
   6   1   1        4.70        6.72      3.15 o 
   7   1   1      910.59      621.09     64.51 o 
   8   1   1      475.35      515.89     63.64 o 
   9   1   1       17.03       12.42      4.13 o 
  10   1   1      617.12      953.82     58.35 o 
  11   1   1        1.67        0.68      3.92 o 
  12   1   1       59.67       61.27      7.78 o 
  13   1   1    12067.55    14047.62    709.18 o 
  14   1   1      101.62      113.44     10.47 o 
  15   1   1      164.38      193.58     18.37 o 
  16   1   1     1612.39     1613.14     77.22 o 
  17   1   1       20.63       34.46      8.50 o 
  18   1   1        0.87        8.96      7.00 o 
  19   1   1      752.18      826.78     54.65 o 
  20   1   1        5.38        1.93      7.69 o 
  21   1   1       72.04       79.60     12.21 o 
  22   1   1      213.10      184.43     16.92 o 
  23   1   1       15.47        9.39      9.83 o 
  24   1   1        0.34        0.00     10.79 o 
  25   1   1      589.34      562.18     52.14 o 
  26   1   1        2.03        4.50     14.51 o 
  27   1   1        0.73        6.12     17.06 o 
  28   1   1       69.64       69.18     23.04 o 
  29   1   1        4.97        9.57     18.96 o 
  30   1   1        2.46        9.55     25.46 o 
  31   1   1       14.74       16.19     36.61 o 
  32   1   1        0.90        0.00     38.01 o 
 -32   2   1        4.61       12.49     28.16 o 
 -31   2   1        4.63        0.00     22.20 o 
 -30   2   1       37.52       23.82     22.71 o 
 -29   2   1       10.47       20.62     21.02 o 
 -28   2   1       51.09       40.58     22.73 o 
 -27   2   1       14.39        0.00     16.87 o 
 -26   2   1       26.60       30.91     21.04 o 
 -25   2   1        7.55       13.73     15.55 o 
 -24   2   1      141.19      174.75     23.23 o 
 -23   2   1       25.88       25.54     13.43 o 
 -22   2   1       13.81        4.84     12.06 o 
 -21   2   1      692.56      647.33     32.63 o 
 -20   2   1      243.38      252.43     23.05 o 
 -19   2   1     1280.24     1178.63     61.11 o 
 -18   2   1     1034.15      990.81     83.57 o 
 -17   2   1       49.57       47.63     12.20 o 
 -16   2   1      223.93      175.72     30.52 o 
 -15   2   1     1345.74     1352.72    202.90 o 
 -14   2   1        4.06        1.76      5.87 o 
 -13   2   1      106.94       82.81     11.66 o 
 -12   2   1      137.72      136.43     11.30 o 
 -11   2   1      155.70      152.17     12.14 o 
 -10   2   1     3102.33     2928.02    242.39 o 
  -9   2   1        1.81        7.64      4.65 o 
  -8   2   1      453.61      423.97     32.53 o 
  -7   2   1     4687.35     4537.61    270.59 o 
  -6   2   1     6560.46     5865.29    392.39 o 
  -5   2   1     1221.83     1017.83     88.50 o 
  -4   2   1    10975.39     8819.72    461.87 o 
  -3   2   1    13359.53    10908.05    674.21 o 
  -2   2   1     1619.53     1187.22    106.56 o 
  -1   2   1     3550.31     3129.24     50.37 o 
   0   2   1    44282.95    36462.23    440.54 o 
   1   2   1    30862.97    24587.69    640.60 o 
   2   2   1   122645.82   112395.12   2533.32 o 
   3   2   1     9079.93     7778.45    195.18 o 
   4   2   1     1627.59     1435.21     41.50 o 
   5   2   1     3600.78     3290.57    186.08 o 
   6   2   1     2276.08     2132.92    156.83 o 
   7   2   1       38.08       40.65      6.55 o 
   8   2   1     2453.30     2718.94    278.19 o 
   9   2   1      253.91      252.17     23.76 o 
  10   2   1      253.88      284.84     21.52 o 
  11   2   1     1741.31     1869.44    131.53 o 
  12   2   1     5061.65     5742.04    392.32 o 
  13   2   1     1207.21     1263.37     78.42 o 
  14   2   1     3788.14     3866.56    240.04 o 
  15   2   1       91.97      104.32     11.84 o 
  16   2   1        0.52        4.43      6.52 o 
  17   2   1       38.86       38.70      9.52 o 
  18   2   1       28.23       21.56      8.81 o 
  19   2   1        1.90        8.42      8.07 o 
  20   2   1      247.06      299.32     46.25 o 
  21   2   1      475.05      408.29     27.53 o 
  22   2   1       27.14       37.33     13.84 o 
  23   2   1       79.90       66.04     21.22 o 
  24   2   1       13.81        6.39     16.45 o 
  25   2   1        0.10        2.13     17.03 o 
  26   2   1       71.57       60.24     22.83 o 
  27   2   1      138.59      158.52     30.15 o 
  28   2   1       16.39       21.59     20.53 o 
  29   2   1       21.04       15.20     19.86 o 
  30   2   1        3.58        0.00     22.10 o 
  31   2   1        7.89        0.00     20.71 o 
  32   2   1       32.89       45.89     33.84 o 
 -31   3   1       14.95       45.52     31.61 o 
 -30   3   1       33.53       14.31     30.25 o 
 -29   3   1        8.67        0.00     20.23 o 
 -28   3   1        0.35        0.00     17.75 o 
 -27   3   1        3.32        0.00     16.54 o 
 -26   3   1        4.75        0.00     17.59 o 
 -25   3   1        9.92        4.75     15.89 o 
 -24   3   1        0.10        0.00     14.33 o 
 -23   3   1       60.91       57.20     20.04 o 
 -22   3   1        0.75        0.56     13.23 o 
 -21   3   1      109.92       57.58     17.22 o 
 -20   3   1      116.82      116.55     21.54 o 
 -19   3   1       35.13       35.33     12.69 o 
 -18   3   1       32.12       37.07     12.23 o 
 -17   3   1        5.83       10.59      9.98 o 
 -16   3   1      263.66      263.89     21.78 o 
 -15   3   1     1251.63     1217.59    121.67 o 
 -14   3   1      354.21      401.00     25.38 o 
 -13   3   1      197.64      199.80     23.64 o 
 -12   3   1      375.13      355.60     21.75 o 
 -11   3   1      490.43      462.44     43.94 o 
 -10   3   1        6.62        5.80      6.87 o 
  -9   3   1      483.67      565.77     43.51 o 
  -8   3   1     3169.95     2958.32    209.87 o 
  -7   3   1     3762.64     3378.75    270.11 o 
  -6   3   1     3678.37     3013.82    241.18 o 
  -5   3   1      269.07      259.20     26.24 o 
  -4   3   1     1582.58     1427.65     65.22 o 
  -3   3   1     4063.23     3594.76    102.20 o 
  -2   3   1     2525.70     2157.21     51.25 o 
  -1   3   1     1648.19     1515.84     43.30 o 
   0   3   1     1322.98     1262.65     40.11 o 
   1   3   1      746.35      690.40     55.30 o 
   2   3   1        0.04        0.00      7.20 o 
   3   3   1      706.25      614.64     23.05 o 
   4   3   1        4.94        4.96      6.21 o 
   5   3   1      350.03      338.80     22.16 o 
   6   3   1     1177.50     1105.62     67.62 o 
   7   3   1     3064.62     3083.48    174.90 o 
   8   3   1       67.09       74.86     10.12 o 
   9   3   1      438.44      523.85     46.12 o 
  10   3   1        8.51        4.05      6.60 o 
  11   3   1      738.71      800.46     73.09 o 
  12   3   1      185.25      188.79     22.08 o 
  13   3   1     2537.03     2983.82    258.99 o 
  14   3   1     2756.03     3009.08    221.15 o 
  15   3   1     1955.95     2202.84    190.62 o 
  16   3   1       65.52       76.91     13.52 o 
  17   3   1       85.27       91.10     17.47 o 
  18   3   1        8.71       11.31     11.59 o 
  19   3   1       33.51        8.05     16.90 o 
  20   3   1      351.78      319.65     40.02 o 
  21   3   1      137.48      175.90     33.35 o 
  22   3   1       29.34       13.72     21.61 o 
  23   3   1        4.67        3.38     14.12 o 
  24   3   1       11.62       11.81     19.84 o 
  25   3   1      132.76      111.87     33.81 o 
  26   3   1       27.21       12.77     21.75 o 
  27   3   1        0.93        0.00     21.39 o 
  28   3   1        7.14       19.66     26.63 o 
  29   3   1        0.15        0.00     26.96 o 
  30   3   1        0.76        3.66     29.23 o 
  31   3   1        0.76        9.73     38.72 o 
 -30   4   1       23.00        0.00     31.88 o 
 -29   4   1        4.51       26.33     31.61 o 
 -28   4   1        0.24        0.20     24.74 o 
 -27   4   1      109.14       61.48     28.64 o 
 -26   4   1       74.49       76.53     32.91 o 
 -25   4   1       50.08       22.03     28.32 o 
 -24   4   1        2.32        0.00     21.55 o 
 -23   4   1       98.66      112.84     32.13 o 
 -22   4   1       38.93       24.41     24.25 o 
 -21   4   1      156.21      140.86     41.89 o 
 -20   4   1       61.88       45.87     24.33 o 
 -19   4   1      325.92      308.72     55.27 o 
 -18   4   1       64.99       30.57     21.12 o 
 -17   4   1       35.50       45.17     15.26 o 
 -16   4   1      369.06      446.01     69.28 o 
 -15   4   1      123.53      136.56     21.13 o 
 -14   4   1       25.01        5.63     11.07 o 
 -13   4   1       53.84       56.96     15.61 o 
 -12   4   1      238.69      300.36     26.45 o 
 -11   4   1      200.98      260.77     27.78 o 
 -10   4   1       10.18        9.47      7.52 o 
  -9   4   1      186.59      208.21     19.15 o 
  -8   4   1       16.29       15.96      7.93 o 
  -7   4   1     1841.67     1679.34    158.07 o 
  -6   4   1        1.88        2.88      7.25 o 
  -5   4   1      444.09      431.07     23.43 o 
  -4   4   1     2202.84     1823.28     75.57 o 
  -3   4   1     1880.15     1581.89     83.06 o 
  -2   4   1      679.28      553.94     33.98 o 
  -1   4   1      662.51      494.44     33.37 o 
   0   4   1     2459.68     2112.30     61.10 o 
   1   4   1        2.32      118.01    137.27 o 
   2   4   1    23042.26    20179.67    372.66 o 
   3   4   1     5521.64     5022.55    144.68 o 
   4   4   1      718.03      610.68     34.51 o 
   5   4   1       42.21       28.93      9.31 o 
   6   4   1     1968.61     1765.12     44.37 o 
   7   4   1       67.78       71.36     11.11 o 
   8   4   1      661.62      619.63     48.90 o 
   9   4   1      420.31      410.10     27.93 o 
  10   4   1       17.50       13.82      8.22 o 
  11   4   1      230.55      254.29     37.13 o 
  12   4   1      773.16      904.22     94.41 o 
  13   4   1       18.25       18.58     11.55 o 
  14   4   1      252.42      277.07     40.90 o 
  15   4   1      438.36      389.04     40.18 o 
  16   4   1        1.48        2.79     15.13 o 
  17   4   1       33.87       27.00     18.62 o 
  18   4   1        5.10        0.00     15.63 o 
  19   4   1       59.00       50.07     24.14 o 
  20   4   1        5.89        0.00     19.16 o 
  21   4   1      349.34      323.12     44.46 o 
  22   4   1       13.97        0.00     17.67 o 
  23   4   1        1.33        1.91     20.94 o 
  24   4   1      125.65      149.25     37.83 o 
  25   4   1       68.40       52.62     29.76 o 
  26   4   1       15.00       23.94     25.20 o 
  27   4   1        0.72        7.28     31.68 o 
  28   4   1        4.20        0.00     27.61 o 
  29   4   1        0.39        0.00     25.37 o 
 -28   5   1       22.75       28.89     33.80 o 
 -27   5   1       24.31       40.21     33.15 o 
 -26   5   1        5.75        0.00     26.96 o 
 -25   5   1       19.35       12.90     27.70 o 
 -24   5   1        0.24        2.96     25.34 o 
 -23   5   1        0.03        0.66     22.64 o 
 -22   5   1        6.87        4.99     20.84 o 
 -21   5   1       23.04       28.36     25.15 o 
 -20   5   1        0.30        0.00     19.39 o 
 -19   5   1        6.87       24.98     22.82 o 
 -18   5   1       32.03       41.73     25.05 o 
 -17   5   1        1.81        0.00     15.93 o 
 -16   5   1        4.62        8.07     17.90 o 
 -15   5   1        0.01        2.82     15.87 o 
 -14   5   1       50.18       35.20     20.75 o 
 -13   5   1      202.87      194.94     24.60 o 
 -12   5   1      770.88      855.03     68.24 o 
 -11   5   1       47.54       47.42     16.32 o 
 -10   5   1      121.24      154.99     21.94 o 
  -9   5   1      112.27      122.23     19.54 o 
  -8   5   1      499.60      528.59     31.69 o 
  -7   5   1       84.10       88.56     17.84 o 
  -6   5   1        1.52        0.00      9.10 o 
  -5   5   1      210.93      234.72     21.62 o 
  -4   5   1      382.45      361.57     25.04 o 
  -3   5   1      201.47      219.83     21.49 o 
  -2   5   1       11.43        9.33     13.91 o 
  -1   5   1     1755.29     1557.92     58.75 o 
   0   5   1     1351.68     1304.26     54.55 o 
   1   5   1       64.82       65.07     19.62 o 
   2   5   1      124.19      124.83     22.40 o 
   3   5   1      465.38      443.15     27.01 o 
   4   5   1      263.78      267.86     22.31 o 
   5   5   1       19.09       18.95      9.56 o 
   6   5   1        1.97        0.00      7.94 o 
   7   5   1      470.25      451.63     23.91 o 
   8   5   1       86.58       65.97     12.77 o 
   9   5   1       68.71       61.08     14.84 o 
  10   5   1      120.92      146.56     20.26 o 
  11   5   1        2.98       22.53     16.89 o 
  12   5   1      171.30      144.01     29.60 o 
  13   5   1       68.09       87.29     25.76 o 
  14   5   1      146.31      134.48     30.75 o 
  15   5   1      283.96      270.77     39.18 o 
  16   5   1        0.02        3.07     16.80 o 
  17   5   1      120.53      122.61     29.82 o 
  18   5   1        3.49        9.74     18.60 o 
  19   5   1        0.04        0.34     20.89 o 
  20   5   1       18.57       14.24     21.12 o 
  21   5   1        3.36       25.96     23.61 o 
  22   5   1        8.18       12.99     23.25 o 
  23   5   1        0.58        0.00     22.25 o 
  24   5   1       43.44       43.42     29.05 o 
  25   5   1        0.42        0.00     29.21 o 
  26   5   1       19.65       27.61     31.28 o 
  27   5   1        7.96        2.11     32.38 o 
 -25   6   1        0.21        0.00     28.74 o 
 -24   6   1        1.86       15.26     31.04 o 
 -23   6   1       26.35       14.09     30.04 o 
 -22   6   1       83.70       81.64     33.53 o 
 -21   6   1        1.83        0.00     24.65 o 
 -20   6   1       25.77       53.43     27.76 o 
 -19   6   1       24.15       42.80     28.09 o 
 -18   6   1        1.31        0.00     21.65 o 
 -17   6   1       19.26       36.79     24.87 o 
 -16   6   1       21.20       25.97     24.15 o 
 -15   6   1        0.03        0.00     19.54 o 
 -14   6   1       11.19        8.69     17.27 o 
 -13   6   1        0.51        0.00     17.05 o 
 -12   6   1        4.39        5.73     17.84 o 
 -11   6   1      102.37       95.62     33.09 o 
 -10   6   1       23.09       15.68     18.66 o 
  -9   6   1       10.73       12.43     13.36 o 
  -8   6   1       42.92       44.29     16.12 o 
  -7   6   1        0.32        0.00     10.57 o 
  -6   6   1      162.10      168.26     37.31 o 
  -5   6   1       68.04       52.80     19.62 o 
  -4   6   1      132.22      111.88     20.15 o 
  -3   6   1       48.87       57.58     16.76 o 
  -2   6   1       61.04       41.53     16.37 o 
  -1   6   1     1253.42     1238.81     60.01 o 
   0   6   1      256.93      238.04     32.11 o 
   1   6   1      798.89      803.75     50.03 o 
   2   6   1     1401.60     1405.01     85.24 o 
   3   6   1      745.97      656.44     36.54 o 
   4   6   1      252.98      334.32     25.85 o 
   5   6   1      339.05      376.88     26.94 o 
   6   6   1      689.25      721.23     43.35 o 
   7   6   1       20.90       11.74     17.56 o 
   8   6   1      350.24      328.38     41.24 o 
   9   6   1       90.09       73.73     30.27 o 
  10   6   1       34.19       61.67     23.88 o 
  11   6   1       20.79       75.30     24.86 o 
  12   6   1       89.92       81.68     30.27 o 
  13   6   1       21.71       48.03     24.19 o 
  14   6   1       16.69       37.68     23.00 o 
  15   6   1      102.53       94.53     30.25 o 
  16   6   1        6.29        7.67     21.99 o 
  17   6   1        4.69        9.14     21.48 o 
  18   6   1        0.01        0.04     20.42 o 
  19   6   1       21.40       36.30     26.21 o 
  20   6   1        0.90        0.00     19.01 o 
  21   6   1       22.02       51.55     29.46 o 
  22   6   1        0.10       10.32     26.63 o 
  23   6   1        3.63        7.93     30.81 o 
  24   6   1       62.16       69.48     38.67 o 
 -21   7   1        7.78       35.36     33.77 o 
 -20   7   1        7.95        0.00     25.64 o 
 -19   7   1        0.81        0.00     24.14 o 
 -18   7   1        0.04        0.00     24.07 o 
 -17   7   1       19.30       25.56     27.47 o 
 -16   7   1        6.19        3.90     22.95 o 
 -15   7   1        4.13       11.88     24.69 o 
 -14   7   1        0.00        9.42     23.85 o 
 -13   7   1        5.23        4.09     21.47 o 
 -12   7   1        0.00        0.00     21.14 o 
 -11   7   1        1.92        0.00     18.74 o 
 -10   7   1       43.84       45.65     26.66 o 
  -9   7   1       19.97       44.83     25.46 o 
  -8   7   1       90.49       87.19     29.36 o 
  -7   7   1       24.06       14.67     20.89 o 
  -6   7   1        7.09       11.41     19.39 o 
  -5   7   1       20.86       29.81     21.15 o 
  -4   7   1        0.59        0.00     24.64 o 
  -3   7   1       25.28       25.11     20.12 o 
  -2   7   1       58.12       44.07     39.07 o 
  -1   7   1       10.62        6.94     18.58 o 
   0   7   1       93.74      113.34     39.42 o 
   1   7   1        1.87        9.11     13.61 o 
   2   7   1        3.54        0.00     15.37 o 
   3   7   1       21.63       42.65     23.85 o 
   4   7   1      109.52      124.91     31.29 o 
   5   7   1       55.77       62.98     27.22 o 
   6   7   1       13.64       24.71     23.11 o 
   7   7   1       25.53       18.75     21.63 o 
   8   7   1       57.09       46.33     26.87 o 
   9   7   1        1.48        0.00     17.76 o 
  10   7   1       55.43       31.64     24.09 o 
  11   7   1        4.15        8.01     22.55 o 
  12   7   1       34.89       26.91     25.46 o 
  13   7   1        3.63       10.39     26.05 o 
  14   7   1        1.68       14.94     23.43 o 
  15   7   1        0.43        0.00     20.12 o 
  16   7   1        0.07        0.00     20.97 o 
  17   7   1        1.40        0.00     23.33 o 
  18   7   1        7.67        0.00     23.11 o 
  19   7   1       10.11       11.26     28.72 o 
  20   7   1        0.33        0.00     27.40 o 
 -15   8   1        0.06        0.00     25.54 o 
 -14   8   1        0.06        0.00     25.25 o 
 -13   8   1        4.61        0.00     25.26 o 
 -12   8   1        2.36       20.00     25.64 o 
 -11   8   1        2.06        0.00     22.91 o 
 -10   8   1        0.06        0.00     24.60 o 
  -9   8   1        0.44        0.00     22.49 o 
  -8   8   1        8.40       11.62     27.45 o 
  -7   8   1        4.69       27.29     26.72 o 
  -6   8   1       50.24       92.21     33.88 o 
  -5   8   1        0.25       21.77     25.64 o 
  -4   8   1        8.04        0.00     22.01 o 
  -3   8   1        2.92       23.98     23.02 o 
  -2   8   1        0.50        7.04     27.45 o 
   0   8   1        0.09        0.00     23.85 o 
   1   8   1       78.22      103.72     34.88 o 
   2   8   1       51.00       47.87     45.05 o 
   3   8   1       52.80       64.97     28.55 o 
   4   8   1       18.84       19.64     24.68 o 
   5   8   1       22.61       20.47     25.66 o 
   6   8   1        2.44       18.00     24.74 o 
   7   8   1       23.23       35.59     29.57 o 
   8   8   1       65.43       56.62     31.22 o 
   9   8   1       17.40        0.00     25.02 o 
  10   8   1        0.06       14.56     26.60 o 
  11   8   1        4.09       22.01     27.54 o 
  12   8   1       12.44       11.66     27.04 o 
  13   8   1        1.24        6.02     27.04 o 
  14   8   1        2.26        7.36     29.56 o 
  15   8   1        1.18       22.84     32.37 o 
 -33   0   2        1.80        0.70     38.01 o 
 -32   0   2        5.00        0.00     36.61 o 
 -31   0   2      201.37      170.37     58.43 o 
 -30   0   2        1.89        7.74     30.97 o 
 -29   0   2        2.46       14.78     31.68 o 
 -28   0   2       69.36       35.20     37.31 o 
 -27   0   2       17.47        1.41     29.57 o 
 -26   0   2        0.05        0.00     16.01 o 
 -25   0   2       44.95       46.14     23.11 o 
 -24   0   2        6.79        0.00     15.07 o 
 -23   0   2        9.05        0.00     14.68 o 
 -22   0   2      272.01      295.91     27.66 o 
 -21   0   2       38.39       40.60     14.00 o 
 -20   0   2        0.21        0.00     10.14 o 
 -19   0   2      442.18      449.71     27.63 o 
 -18   0   2      105.80      101.23     16.66 o 
 -17   0   2       14.73       23.17      9.74 o 
 -16   0   2     8403.24     9402.96    543.36 o 
 -15   0   2        9.09        8.63      8.78 o 
 -14   0   2       17.26       19.92      8.69 o 
 -13   0   2    12135.41    12365.57    277.37 o 
 -12   0   2        2.87        2.74      6.17 o 
 -11   0   2       44.11       55.59      8.99 o 
 -10   0   2      268.28      241.30     13.94 o 
  -9   0   2       90.32       88.77      9.28 o 
  -8   0   2       12.40        9.75      4.43 o 
  -7   0   2    32373.95    31848.75   1864.08 o 
  -6   0   2      274.63      273.39     29.08 o 
  -5   0   2        1.55        1.80      2.28 o 
  -4   0   2    14538.98    14569.92   2953.67 o 
  -3   0   2       37.82       49.28      7.74 o 
  -2   0   2       16.70        7.04      2.82 o 
   1   0   2        0.41        1.31      1.69 o 
   3   0   2        0.04        0.75      1.73 o 
   4   0   2       65.78       56.70      6.72 o 
   5   0   2    70033.16    70654.29   4269.85 o 
   6   0   2      297.97      329.00     38.49 o 
   7   0   2      157.02      204.80     31.51 o 
   8   0   2   129202.37   159742.03  12434.52 o 
   9   0   2       21.92       22.54      6.81 o 
  10   0   2       43.09       50.41      9.22 o 
  11   0   2     4927.39     5570.65    478.52 o 
  12   0   2      245.90      244.70     34.93 o 
  13   0   2        0.47       13.59      7.60 o 
  14   0   2      861.72     1786.10    166.29 o 
  15   0   2       52.60       61.59     12.42 o 
  16   0   2       61.22       68.20     13.46 o 
  17   0   2     4813.67     5352.24    473.36 o 
  18   0   2        1.99       33.76     12.63 o 
  19   0   2       20.64        2.70      9.07 o 
  20   0   2      317.86      218.73     27.77 o 
  21   0   2        1.95       12.70     12.27 o 
  22   0   2        4.74        6.80     11.80 o 
  23   0   2      747.75      661.66     76.26 o 
  24   0   2       46.75       43.03     17.90 o 
  25   0   2       11.14       18.89     17.15 o 
  26   0   2      729.81      849.48    110.33 o 
  27   0   2        3.08       17.60     21.99 o 
  28   0   2        3.43        0.00     20.94 o 
 -33   1   2        4.33        0.00     42.94 o 
 -32   1   2        8.67        0.00     37.31 o 
 -31   1   2        8.22        0.00     33.09 o 
 -30   1   2       68.12       29.87     25.13 o 
 -29   1   2        9.95        8.15     19.07 o 
 -28   1   2        0.16        0.00     16.03 o 
 -27   1   2       55.53       53.98     18.15 o 
 -26   1   2        2.94        0.00     13.82 o 
 -25   1   2        0.21        0.00     12.04 o 
 -24   1   2       51.88       20.06     14.59 o 
 -23   1   2       23.89       12.30     12.66 o 
 -22   1   2        6.04        0.33     10.13 o 
 -21   1   2        2.17        0.00      8.58 o 
 -20   1   2        2.89        1.69      7.18 o 
 -19   1   2       21.30       16.30      7.96 o 
 -18   1   2       35.40       36.85      8.44 o 
 -17   1   2       17.12        7.74      6.47 o 
 -16   1   2        5.75        5.43      5.88 o 
 -15   1   2       18.98        7.69      5.68 o 
 -14   1   2      390.03      449.65     23.46 o 
 -13   1   2      334.18      362.78     28.08 o 
 -12   1   2     4893.68     5549.07    383.45 o 
 -11   1   2      221.82      187.27     15.43 o 
 -10   1   2       48.54       63.64      6.28 o 
  -9   1   2      652.00      875.78     65.69 o 
  -8   1   2       23.31       21.79      3.85 o 
  -7   1   2       47.24       41.71      7.02 o 
  -6   1   2     3452.28     3707.73    304.86 o 
  -5   1   2     8199.56     7594.50    831.33 o 
  -4   1   2     2105.33     1742.44    307.95 o 
  -3   1   2     3468.08     2561.94    274.61 o 
  -2   1   2    18765.83    16089.45    747.94 o 
  -1   1   2     4118.81     3328.99     40.08 o 
   0   1   2    10319.79     9165.71     67.06 o 
   1   1   2       31.31       28.12      4.32 o 
   2   1   2      241.53      225.06     14.36 o 
   3   1   2       26.25       25.83      5.00 o 
   4   1   2     1803.06     1996.27    149.79 o 
   5   1   2       48.17       50.82      5.45 o 
   6   1   2     1194.09     1245.11     76.83 o 
   7   1   2     1770.78     1849.40    116.59 o 
   8   1   2       38.63       33.65      5.22 o 
   9   1   2      166.32      158.44     20.70 o 
  10   1   2     1192.56     1317.64    160.43 o 
  11   1   2      796.56      947.68     78.50 o 
  12   1   2      419.85      549.90     42.33 o 
  13   1   2      680.44      747.16     65.52 o 
  14   1   2      110.38      125.67     11.91 o 
  15   1   2     1836.98     2108.89    110.34 o 
  16   1   2      296.81      356.96     18.21 o 
  17   1   2        0.01        0.00      5.94 o 
  18   1   2      110.26       97.00     11.91 o 
  19   1   2      235.23      230.58     22.04 o 
  20   1   2       22.98       14.50      8.24 o 
  21   1   2      267.94      259.75     23.61 o 
  22   1   2      151.32      200.72     17.30 o 
  23   1   2       20.62       18.65     10.16 o 
  24   1   2        1.98        0.00     10.47 o 
  25   1   2      118.87       85.86     19.27 o 
  26   1   2        5.49        1.72     16.50 o 
  27   1   2        9.45        0.05     17.27 o 
  28   1   2        0.00        1.89     18.42 o 
  29   1   2        0.02        0.00     18.92 o 
  30   1   2        1.90        0.00     24.38 o 
  31   1   2       10.39       12.21     28.86 o 
  32   1   2        1.42       30.27     42.94 o 
 -32   2   2        5.59       18.37     29.36 o 
 -31   2   2       65.13       66.06     40.83 o 
 -30   2   2        0.29        0.00     20.46 o 
 -29   2   2        6.78        9.41     20.05 o 
 -28   2   2       13.50        0.00     19.04 o 
 -27   2   2       69.01       39.34     22.01 o 
 -26   2   2       41.43       45.05     18.78 o 
 -25   2   2       33.61       15.32     15.67 o 
 -24   2   2        0.10        0.00     13.35 o 
 -23   2   2        0.12        0.00     11.91 o 
 -22   2   2       86.27       72.62     19.13 o 
 -21   2   2      168.00      149.21     19.96 o 
 -20   2   2       56.56       48.66     13.73 o 
 -19   2   2      199.69      185.63     25.20 o 
 -18   2   2      377.65      381.85     23.82 o 
 -17   2   2      105.51      103.36     12.70 o 
 -16   2   2     1945.61     2216.01    158.41 o 
 -15   2   2       45.28       30.33      7.13 o 
 -14   2   2       47.76       36.18      9.83 o 
 -13   2   2       57.80       39.33      8.95 o 
 -12   2   2      540.87      586.82     55.91 o 
 -11   2   2      310.05      271.89     25.64 o 
 -10   2   2      105.34      148.70     17.90 o 
  -9   2   2       50.60       49.51      6.66 o 
  -8   2   2      751.05      781.84     78.34 o 
  -7   2   2     1400.03     1222.91     77.83 o 
  -6   2   2        1.12        0.60      3.67 o 
  -5   2   2     1606.02     1364.11     88.74 o 
  -4   2   2    12509.40    10525.02    659.40 o 
  -3   2   2     7901.23     6064.24    496.03 o 
  -2   2   2     2703.61     2221.11     71.39 o 
  -1   2   2    78613.54    67100.17   2591.78 o 
   0   2   2     2413.30     1842.51     39.70 o 
   1   2   2    10895.09     8811.87    364.14 o 
   2   2   2    94893.38    87450.69   1827.87 o 
   3   2   2     9980.10     8619.58     80.65 o 
   4   2   2     1678.01     1551.03     56.92 o 
   5   2   2    10216.55    10033.64    555.34 o 
   6   2   2      197.11      185.63     12.12 o 
   7   2   2      270.88      305.04     27.07 o 
   8   2   2     1384.28     1364.39    125.24 o 
   9   2   2      122.82      144.68     12.60 o 
  10   2   2       84.07      105.36     10.79 o 
  11   2   2      524.76      511.36     36.61 o 
  12   2   2      174.57      200.30     16.16 o 
  13   2   2      167.88      183.91     13.60 o 
  14   2   2     1023.32     1201.68     83.36 o 
  15   2   2       42.12       33.25      8.68 o 
  16   2   2       28.96       24.41      8.74 o 
  17   2   2       82.41       94.46     12.67 o 
  18   2   2       59.95       38.19      9.77 o 
  19   2   2       14.13        1.05      7.55 o 
  20   2   2      218.26      254.67     37.12 o 
  21   2   2       99.71       84.97     15.91 o 
  22   2   2        1.77        0.00     13.47 o 
  23   2   2      504.62      490.02     71.38 o 
  24   2   2       38.16       22.21     18.43 o 
  25   2   2       23.80       13.49     17.44 o 
  26   2   2       47.75       21.80     19.63 o 
  27   2   2        1.32        0.00     16.21 o 
  28   2   2        5.42        0.00     19.47 o 
  29   2   2        7.56        0.00     22.25 o 
  30   2   2       13.40       30.60     29.32 o 
  31   2   2        0.34        0.00     25.10 o 
  32   2   2       41.48        0.19     29.82 o 
 -31   3   2       15.59       13.19     24.29 o 
 -30   3   2       51.92       23.76     25.40 o 
 -29   3   2        6.98       35.66     23.60 o 
 -28   3   2        1.51        6.49     20.42 o 
 -27   3   2        6.33        0.00     18.21 o 
 -26   3   2       85.73       64.06     24.17 o 
 -25   3   2        3.70       14.34     18.49 o 
 -24   3   2        0.25        0.00     13.64 o 
 -23   3   2       21.35        9.75     15.12 o 
 -22   3   2        0.10        0.00     10.21 o 
 -21   3   2        1.38        0.00     10.20 o 
 -20   3   2        2.94        3.76      9.15 o 
 -19   3   2       26.47       12.75     10.68 o 
 -18   3   2       42.86       27.60     11.22 o 
 -17   3   2       12.61       12.11     10.15 o 
 -16   3   2       10.76        1.79      8.55 o 
 -15   3   2       30.36       16.73     10.05 o 
 -14   3   2       43.62       52.07     12.57 o 
 -13   3   2       53.35       57.73      9.73 o 
 -12   3   2      587.35      555.87     34.99 o 
 -11   3   2       42.96       40.51      7.93 o 
 -10   3   2       74.09       71.65     10.19 o 
  -9   3   2        3.11        0.00      5.76 o 
  -8   3   2     2088.83     2053.30    227.15 o 
  -7   3   2       10.11       17.10      7.47 o 
  -6   3   2     1071.53      849.11     50.99 o 
  -5   3   2       75.76       82.21     10.65 o 
  -4   3   2      101.24       66.92     29.70 o 
  -3   3   2     1090.82      948.14     56.91 o 
  -2   3   2     2327.55     1985.58     49.03 o 
  -1   3   2      376.77      317.50     21.89 o 
   0   3   2      730.67      696.79     30.87 o 
   1   3   2     2159.59     1803.22     63.14 o 
   2   3   2        1.86       11.97     11.97 o 
   3   3   2       53.37       59.03      8.39 o 
   4   3   2      198.14      206.01     12.87 o 
   5   3   2      403.28      378.69     16.47 o 
   6   3   2     3384.43     3278.17    154.93 o 
   7   3   2       31.87       27.39      7.30 o 
   8   3   2        1.31        7.32      5.89 o 
   9   3   2      189.94      191.11     19.09 o 
  10   3   2     3906.92     4334.20    411.01 o 
  11   3   2      141.26      161.56     15.95 o 
  12   3   2      821.89      850.43     70.12 o 
  13   3   2     1015.20     1194.03    111.85 o 
  14   3   2      224.79      307.46     38.86 o 
  15   3   2     2312.51     2684.16    227.31 o 
  16   3   2      967.23     1011.82     61.71 o 
  17   3   2       15.50       24.49     14.73 o 
  18   3   2        0.00        0.00     14.53 o 
  19   3   2      120.37       94.12     26.03 o 
  20   3   2       43.88       51.08     21.99 o 
  21   3   2      383.06      342.84     49.99 o 
  22   3   2      493.42      468.31     48.79 o 
  23   3   2       52.81       21.82     22.55 o 
  24   3   2        0.00       21.22     20.27 o 
  25   3   2       19.46       13.71     21.47 o 
  26   3   2        3.42       12.04     23.83 o 
  27   3   2        4.62       13.38     23.65 o 
  28   3   2       11.69        0.00     21.30 o 
  29   3   2        0.01        0.00     24.34 o 
  30   3   2        0.49        0.56     28.57 o 
 -30   4   2        1.48       15.12     30.09 o 
 -29   4   2        1.00        0.00     27.96 o 
 -28   4   2        3.11        0.00     26.37 o 
 -27   4   2       36.72       17.91     24.83 o 
 -26   4   2       56.73       20.36     36.25 o 
 -25   4   2      784.10      811.32     71.83 o 
 -24   4   2      108.21       86.41     31.85 o 
 -23   4   2        0.08        0.00     19.93 o 
 -22   4   2       40.69       15.84     21.40 o 
 -21   4   2       28.93       27.45     32.03 o 
 -20   4   2      199.08      177.82     34.57 o 
 -19   4   2       44.58       61.01     25.15 o 
 -18   4   2      179.71      200.32     31.61 o 
 -17   4   2       40.64       38.13     15.81 o 
 -16   4   2      159.12      187.02     45.74 o 
 -15   4   2      245.81      279.65     28.74 o 
 -14   4   2      559.67      646.48    100.43 o 
 -13   4   2       78.07      117.78     18.07 o 
 -12   4   2      390.82      404.99     45.00 o 
 -11   4   2        6.97       11.39      9.91 o 
 -10   4   2        0.04        0.09      6.61 o 
  -9   4   2        0.04        0.00      9.86 o 
  -8   4   2      300.49      310.93     30.63 o 
  -7   4   2      338.19      340.17     23.25 o 
  -6   4   2      680.10      534.02     65.87 o 
  -5   4   2       39.82       35.40     10.41 o 
  -4   4   2     2061.85     1928.93    102.67 o 
  -3   4   2     4466.89     3872.44     82.72 o 
  -2   4   2     1973.87     1584.95     52.17 o 
  -1   4   2       96.34       88.93     18.62 o 
   0   4   2      843.96      777.39     39.60 o 
   1   4   2     6833.93     5708.68    168.44 o 
   2   4   2     1889.79     1644.05     76.14 o 
   3   4   2     4287.59     3582.76    137.40 o 
   4   4   2     1953.80     1689.21     42.32 o 
   5   4   2     4360.79     4135.49    141.90 o 
   6   4   2      615.50      670.14     39.54 o 
   7   4   2      299.66      302.25     18.53 o 
   8   4   2     1608.07     1655.63     89.37 o 
   9   4   2        0.02        0.00      7.24 o 
  10   4   2       13.25       16.40      8.18 o 
  11   4   2        2.30        4.11      7.71 o 
  12   4   2      688.32      804.90     91.57 o 
  13   4   2      799.05      749.50     78.49 o 
  14   4   2       81.47      109.27     39.78 o 
  15   4   2        2.97        0.00     14.13 o 
  16   4   2       26.09        0.00     16.38 o 
  17   4   2      378.31      436.36     69.71 o 
  18   4   2        6.33        0.00     15.87 o 
  19   4   2        0.39        3.12     18.24 o 
  20   4   2        0.05       16.23     21.05 o 
  21   4   2        4.27        0.00     17.56 o 
  22   4   2       28.07        3.31     21.12 o 
  23   4   2      128.68      156.32     37.02 o 
  24   4   2      123.68      115.70     45.06 o 
  25   4   2        3.71       18.08     27.13 o 
  26   4   2       46.02       33.89     28.92 o 
  27   4   2       71.46       67.50     36.09 o 
  28   4   2       20.26        0.00     32.34 o 
  29   4   2        0.11        2.33     27.62 o 
 -28   5   2        1.95        0.00     27.86 o 
 -27   5   2       31.50        9.65     54.21 o 
 -26   5   2       86.52       86.11     36.30 o 
 -25   5   2       39.82       50.57     30.94 o 
 -24   5   2       21.33       30.14     28.62 o 
 -23   5   2        0.90        0.00     19.66 o 
 -22   5   2       21.16       13.28     22.75 o 
 -21   5   2       49.35       41.22     24.52 o 
 -20   5   2       13.90       15.42     21.39 o 
 -19   5   2        0.56        0.00     20.16 o 
 -18   5   2        0.96        0.00     18.77 o 
 -17   5   2        9.10        5.83     18.34 o 
 -16   5   2       18.42        0.00     14.33 o 
 -15   5   2       99.69       81.86     24.84 o 
 -14   5   2        4.14        1.95     11.69 o 
 -13   5   2       77.93       67.70     29.56 o 
 -12   5   2       18.13       15.67     13.25 o 
 -11   5   2      205.00      181.40     23.13 o 
 -10   5   2       62.41       63.91     16.23 o 
  -9   5   2      823.91      797.59     83.46 o 
  -8   5   2        7.84       12.11     12.13 o 
  -7   5   2       25.24       13.57     22.17 o 
  -6   5   2       10.14        1.89      8.81 o 
  -5   5   2      181.85      185.32     19.76 o 
  -4   5   2      771.26      718.25     33.72 o 
  -3   5   2     1562.78     1368.51     45.04 o 
  -2   5   2       19.69       12.39     13.91 o 
  -1   5   2      366.74      364.99     31.82 o 
   0   5   2      395.04      334.13     31.32 o 
   1   5   2      401.11      381.56     32.59 o 
   2   5   2       34.16       21.82     21.82 o 
   3   5   2      181.12      172.77     17.18 o 
   4   5   2        7.56       21.03      9.03 o 
   5   5   2       14.15       23.06      9.31 o 
   6   5   2      186.46      202.72     18.27 o 
   7   5   2        6.34       11.33      8.89 o 
   8   5   2       56.65       51.25     12.32 o 
   9   5   2       99.08       79.14     14.38 o 
  10   5   2      775.59      754.45     51.24 o 
  11   5   2       67.68       61.07     22.14 o 
  12   5   2      105.09      138.55     30.17 o 
  13   5   2       79.57       75.98     25.70 o 
  14   5   2        3.77        9.27     17.18 o 
  15   5   2      110.52      112.16     29.37 o 
  16   5   2      278.72      271.85     40.68 o 
  17   5   2       10.52       25.79     20.62 o 
  18   5   2        2.82        0.00     18.62 o 
  19   5   2       68.76       83.07     29.56 o 
  20   5   2       27.53       16.35     27.10 o 
  21   5   2       45.48       37.65     26.89 o 
  22   5   2       79.76      104.06     33.17 o 
  23   5   2       42.48       42.91     29.26 o 
  24   5   2       15.30       10.21     29.57 o 
  25   5   2        0.07        0.00     23.80 o 
  26   5   2        0.77        8.79     29.32 o 
  27   5   2       29.94       30.60     32.53 o 
 -25   6   2       32.47       22.99     33.96 o 
 -24   6   2      155.39      196.76     47.80 o 
 -23   6   2        8.51       26.06     30.59 o 
 -22   6   2       18.52        4.45     28.76 o 
 -21   6   2       16.47       29.37     28.36 o 
 -20   6   2       21.99       38.78     25.63 o 
 -19   6   2        6.97       15.52     23.83 o 
 -18   6   2       12.10       26.35     28.16 o 
 -17   6   2        7.13       10.51     21.82 o 
 -16   6   2       18.41       21.56     23.34 o 
 -15   6   2        0.47        0.00     16.19 o 
 -14   6   2       27.51       23.62     19.28 o 
 -13   6   2        0.02        0.00     16.74 o 
 -12   6   2       13.79       23.91     20.47 o 
 -11   6   2       19.83       31.07     21.96 o 
 -10   6   2        0.23        3.53     12.67 o 
  -9   6   2        1.98        4.30     12.59 o 
  -8   6   2       13.14        0.00     13.41 o 
  -7   6   2       17.51        8.82     13.68 o 
  -6   6   2      247.04      276.69     36.61 o 
  -5   6   2        2.99        0.00     16.54 o 
  -4   6   2      606.67      621.58     44.31 o 
  -3   6   2       55.21       50.67     16.39 o 
  -2   6   2      467.49      448.51     31.29 o 
  -1   6   2      201.19      188.22     29.59 o 
   0   6   2      472.54      346.43     52.11 o 
   1   6   2       85.50       96.41     24.64 o 
   2   6   2      197.37      220.41     25.73 o 
   3   6   2      297.19      331.81     25.52 o 
   4   6   2     1706.45     1809.10     55.43 o 
   5   6   2     1173.04     1180.91     42.40 o 
   6   6   2       12.31        8.87     28.86 o 
   7   6   2        0.02        4.08     18.04 o 
   8   6   2      785.27      833.92     57.48 o 
   9   6   2       59.87       63.36     26.05 o 
  10   6   2       14.61       23.21     20.94 o 
  11   6   2       20.82       10.34     19.66 o 
  12   6   2      140.42      175.02     35.47 o 
  13   6   2       67.16       62.76     25.55 o 
  14   6   2        1.75        0.00     17.27 o 
  15   6   2        0.07        0.00     17.20 o 
  16   6   2        0.01        0.00     21.15 o 
  17   6   2      141.73      155.93     37.04 o 
  18   6   2        7.00       14.70     23.80 o 
  19   6   2        0.26        0.00     22.82 o 
  20   6   2        6.67        5.84     25.15 o 
  21   6   2       87.30       49.62     29.26 o 
  22   6   2       20.20       35.95     27.96 o 
  23   6   2        7.28        0.00     26.03 o 
  24   6   2       10.34        0.00     27.88 o 
 -21   7   2       16.02        0.00     25.05 o 
 -20   7   2        7.71       27.32     32.13 o 
 -19   7   2        8.67        3.89     27.54 o 
 -18   7   2        1.46        0.00     21.61 o 
 -17   7   2       13.75        0.00     23.29 o 
 -16   7   2       14.20       19.38     27.16 o 
 -15   7   2        0.06        0.00     23.23 o 
 -14   7   2       10.16        2.16     22.64 o 
 -13   7   2        0.05        7.07     22.32 o 
 -12   7   2       13.31       10.97     26.75 o 
 -11   7   2       32.01       47.91     28.51 o 
 -10   7   2      109.70       91.32     30.77 o 
  -9   7   2       63.99       66.14     28.23 o 
  -8   7   2        8.41        3.60     19.79 o 
  -7   7   2       12.15        8.46     20.97 o 
  -6   7   2       38.19       76.03     35.90 o 
  -5   7   2        9.91        0.00     15.53 o 
  -4   7   2       16.25        7.21     17.45 o 
  -3   7   2      137.39      116.91     28.36 o 
  -2   7   2        5.59        5.23     15.72 o 
  -1   7   2      212.68      224.64     27.38 o 
   0   7   2       74.90       93.24     23.65 o 
   1   7   2      420.15      469.64     36.99 o 
   2   7   2       31.10       31.03     17.07 o 
   3   7   2       41.16       59.78     24.96 o 
   4   7   2        1.00       12.29     21.65 o 
   5   7   2        0.26        0.00     19.11 o 
   6   7   2        3.90        8.53     19.14 o 
   7   7   2        8.81        7.56     20.79 o 
   8   7   2       16.78        9.02     21.45 o 
   9   7   2       20.87        7.77     22.64 o 
  10   7   2       50.91       11.53     24.15 o 
  11   7   2       82.64       63.03     28.74 o 
  12   7   2       37.46       17.69     23.83 o 
  13   7   2       46.47       22.96     24.98 o 
  14   7   2        7.47        7.66     24.69 o 
  15   7   2        1.84       24.74     24.46 o 
  16   7   2       30.80       40.33     27.13 o 
  17   7   2       29.11       53.13     31.47 o 
  18   7   2       33.24       44.35     32.98 o 
  19   7   2        0.13        3.82     28.72 o 
  20   7   2       14.40        5.90     26.88 o 
 -15   8   2        5.63        0.00     28.55 o 
 -14   8   2        6.37        3.05     27.99 o 
 -13   8   2        6.25        5.00     27.39 o 
 -12   8   2        4.85        0.00     22.81 o 
 -11   8   2        7.30        7.91     23.95 o 
 -10   8   2        0.42        0.18     24.01 o 
  -9   8   2        1.38        6.70     25.34 o 
  -8   8   2       18.19        2.05     25.19 o 
  -7   8   2        1.50       33.27     26.15 o 
  -6   8   2       13.48       33.29     26.89 o 
  -5   8   2        0.87        0.00     21.28 o 
  -4   8   2       98.33      128.12     45.76 o 
  -1   8   2       61.28       69.69     39.42 o 
   0   8   2       57.65       71.10     41.53 o 
   1   8   2        1.07        0.00     23.45 o 
   2   8   2        2.68        0.00     39.42 o 
   3   8   2        0.50       23.23     40.13 o 
   4   8   2      163.50      252.32     43.39 o 
   5   8   2      119.73       80.68     31.62 o 
   6   8   2       10.78       30.12     26.89 o 
   7   8   2       41.09        1.96     25.88 o 
   8   8   2       43.71       43.66     29.43 o 
   9   8   2        0.85        0.00     25.96 o 
  10   8   2        2.73        6.56     25.46 o 
  11   8   2        5.45        0.00     25.46 o 
  12   8   2        7.72        0.00     24.34 o 
  13   8   2       16.89       30.87     36.61 o 
  14   8   2       40.03       77.58     35.66 o 
  -3   9   2        1.65       16.89     47.87 o 
 -33   1   3      171.49       75.33     52.10 o 
 -32   1   3        2.11       18.30     39.42 o 
 -31   1   3        9.99       17.17     26.33 o 
 -30   1   3        0.20        0.00     21.12 o 
 -29   1   3        5.68        0.00     20.62 o 
 -28   1   3       11.40       14.64     18.54 o 
 -27   1   3       20.74        4.47     15.42 o 
 -26   1   3        2.49        0.00     13.26 o 
 -25   1   3       12.89        0.00     12.90 o 
 -24   1   3       70.46       45.17     16.85 o 
 -23   1   3        2.63        0.00     11.79 o 
 -22   1   3       11.57        0.62     11.17 o 
 -21   1   3       13.73       16.00     10.02 o 
 -20   1   3       36.43       32.05      9.37 o 
 -19   1   3       34.57       29.30      8.65 o 
 -18   1   3        9.32        5.22      6.68 o 
 -17   1   3        5.67       10.61      6.24 o 
 -16   1   3       93.93      106.48     10.48 o 
 -15   1   3      648.38      800.00     40.46 o 
 -14   1   3        0.01        5.57      4.96 o 
 -13   1   3      182.21      204.04     19.36 o 
 -12   1   3       11.15        4.36      4.01 o 
 -11   1   3        1.07        0.13      3.51 o 
 -10   1   3      155.78      174.93     12.02 o 
  -9   1   3     3254.59     3569.93    287.95 o 
  -8   1   3        1.90        0.53      2.89 o 
  -7   1   3       12.12       10.94      3.61 o 
  -6   1   3     4349.03     3733.64    425.47 o 
  -5   1   3      374.09      310.45     51.75 o 
  -4   1   3      122.53       84.20     11.69 o 
  -3   1   3   161064.52   169004.38  11543.31 o 
  -2   1   3      993.32      827.39     55.63 o 
  -1   1   3      365.51      310.13     18.12 o 
   0   1   3    57818.55    64557.98    500.75 o 
   1   1   3      286.93      229.42     51.19 o 
   2   1   3       36.43       29.80      5.14 o 
   3   1   3    65515.26    70559.60    407.07 o 
   4   1   3      553.85      530.36     17.83 o 
   5   1   3       63.87       71.02      6.00 o 
   6   1   3     4323.92     4609.64     80.87 o 
   7   1   3       56.08       66.42      6.97 o 
   8   1   3       34.43       32.83      5.36 o 
   9   1   3       90.63      103.91      8.64 o 
  10   1   3      181.85      194.79     15.37 o 
  11   1   3        0.05        5.09      4.95 o 
  12   1   3    69815.81    83925.84   7362.46 o 
  13   1   3      409.90      553.41     66.24 o 
  14   1   3        5.33        1.83      5.15 o 
  15   1   3     1463.04     1391.92    127.16 o 
  16   1   3      197.31      204.03     18.73 o 
  17   1   3        5.11        3.79      6.22 o 
  18   1   3      111.13      134.42     13.39 o 
  19   1   3       19.87       19.31      8.37 o 
  20   1   3        1.18        9.09      7.88 o 
  21   1   3       92.26      193.32     17.21 o 
  22   1   3       15.86       14.06      9.60 o 
  23   1   3        0.74        8.33      9.42 o 
  24   1   3      217.32      221.01     19.44 o 
  25   1   3       20.76       11.75     14.33 o 
  26   1   3        3.56       21.50     18.42 o 
  27   1   3       12.95        0.57     17.30 o 
  28   1   3        9.02       18.35     19.68 o 
  29   1   3       12.21        4.18     20.39 o 
  30   1   3       31.28        3.32     21.32 o 
  31   1   3        1.27       21.12     38.72 o 
 -33   2   3        5.60        0.00     35.20 o 
 -32   2   3       15.50       30.63     31.31 o 
 -31   2   3        2.55       13.90     26.35 o 
 -30   2   3       12.40       28.03     21.80 o 
 -29   2   3      111.20       95.75     27.92 o 
 -28   2   3      377.19      373.93     49.60 o 
 -27   2   3       68.57       67.75     19.57 o 
 -26   2   3      231.27      255.56     28.71 o 
 -25   2   3        6.78        3.09     14.30 o 
 -24   2   3        0.07        0.00     12.44 o 
 -23   2   3      165.54      138.26     22.05 o 
 -22   2   3     1626.19     1693.71     84.73 o 
 -21   2   3      127.28      165.81     30.38 o 
 -20   2   3      510.65      532.86     45.03 o 
 -19   2   3     1628.48     1578.04    121.13 o 
 -18   2   3      265.30      244.25     20.91 o 
 -17   2   3     1066.00      953.65     73.67 o 
 -16   2   3        4.87        5.04      6.54 o 
 -15   2   3      190.56      172.94     34.47 o 
 -14   2   3     2722.01     2919.21    292.93 o 
 -13   2   3     6254.46     6570.13    952.78 o 
 -12   2   3     1004.16     1117.07    143.19 o 
 -11   2   3     3756.70     3937.11    379.67 o 
 -10   2   3     1012.64      892.46     68.60 o 
  -9   2   3        0.02        0.12      3.68 o 
  -8   2   3      442.60      357.49     30.92 o 
  -7   2   3     2376.81     2229.25    184.43 o 
  -6   2   3        1.50        0.00      3.35 o 
  -5   2   3        2.02        0.00      3.36 o 
  -4   2   3    12880.47    10559.09    366.07 o 
  -3   2   3     3202.18     2564.23     64.51 o 
  -2   2   3    25367.21    21306.04    176.19 o 
  -1   2   3     7916.51     6978.72     70.74 o 
   0   2   3     9230.73     7982.51    388.25 o 
   1   2   3    16711.14    14699.60    648.95 o 
   2   2   3    36417.10    32860.63   1066.19 o 
   3   2   3    12072.22    10678.10    263.16 o 
   4   2   3    55294.29    54433.16   1275.27 o 
   5   2   3     8538.95     8543.74    508.73 o 
   6   2   3      449.25      485.04     25.55 o 
   7   2   3      324.87      423.97     41.79 o 
   8   2   3        0.26        2.78      4.60 o 
   9   2   3        6.20        4.61      5.12 o 
  10   2   3       29.16       27.90      7.54 o 
  11   2   3     1419.07     1633.61     82.37 o 
  12   2   3      103.07      116.23     13.92 o 
  13   2   3      152.81      228.53     20.30 o 
  14   2   3       93.48       80.03     12.52 o 
  15   2   3      236.19      244.48     19.97 o 
  16   2   3      127.94      132.36     13.88 o 
  17   2   3      189.92      179.74     16.12 o 
  18   2   3      163.79      131.66     14.08 o 
  19   2   3      441.34      378.63     24.36 o 
  20   2   3      804.63      703.82     59.82 o 
  21   2   3      105.42       89.05     23.47 o 
  22   2   3      312.13      211.70     69.75 o 
  23   2   3      303.78      213.11     34.47 o 
  24   2   3       83.32      102.11     24.36 o 
  25   2   3      192.28      195.54     38.33 o 
  26   2   3        0.01       17.55     23.64 o 
  27   2   3       11.22        0.00     23.05 o 
  28   2   3       53.53       78.66     33.07 o 
  29   2   3       65.12       68.46     32.81 o 
  30   2   3        0.03       10.19     28.62 o 
  31   2   3        0.08        0.00     29.75 o 
 -32   3   3        2.27       14.32     26.00 o 
 -31   3   3        0.03        2.89     23.53 o 
 -30   3   3        0.69       14.25     22.73 o 
 -29   3   3       15.79       42.68     24.06 o 
 -28   3   3       17.54        0.00     20.48 o 
 -27   3   3       13.17       16.56     20.79 o 
 -26   3   3       28.40       20.10     18.93 o 
 -25   3   3       78.45       48.99     20.40 o 
 -24   3   3      102.34       67.22     22.97 o 
 -23   3   3       83.67       47.30     15.46 o 
 -22   3   3       58.11       34.36     13.40 o 
 -21   3   3       56.38       71.70     17.08 o 
 -20   3   3        0.50        0.00      9.81 o 
 -19   3   3        8.35        1.59      9.44 o 
 -18   3   3       49.79       43.12     12.54 o 
 -17   3   3       64.86       83.27     14.94 o 
 -16   3   3        0.82        0.00      8.34 o 
 -15   3   3        0.16        5.51      9.33 o 
 -14   3   3       59.44       61.67     12.85 o 
 -13   3   3        0.07        0.00      7.69 o 
 -12   3   3        5.54        8.38      6.16 o 
 -11   3   3      278.81      287.60     21.23 o 
 -10   3   3       78.35       88.85     11.19 o 
  -9   3   3       25.65       17.63      6.87 o 
  -8   3   3     2646.53     2418.42    232.10 o 
  -7   3   3     2486.54     2222.17    165.24 o 
  -6   3   3      537.90      420.91     33.10 o 
  -5   3   3     1501.19     1383.13     83.91 o 
  -4   3   3     1476.17     1220.73    105.92 o 
  -3   3   3      548.06      534.00     26.77 o 
  -2   3   3      157.41      172.79     17.23 o 
  -1   3   3      738.80      756.66     42.27 o 
   0   3   3     5951.82     5223.31    211.76 o 
   1   3   3     1551.11     1351.09     49.07 o 
   2   3   3     1042.02      926.95     34.15 o 
   3   3   3     1852.65     1699.05     76.43 o 
   4   3   3     1113.17     1187.14     44.04 o 
   5   3   3       15.70       24.55      6.83 o 
   6   3   3      269.19      266.14     14.69 o 
   7   3   3       30.59       30.10      7.22 o 
   8   3   3        0.01        3.31      5.83 o 
   9   3   3     1643.82     1794.63    171.65 o 
  10   3   3     2531.53     3106.12    323.21 o 
  11   3   3     1780.75     2089.40    194.78 o 
  12   3   3     3264.66     3798.39    295.04 o 
  13   3   3     1240.45     1406.05     90.55 o 
  14   3   3        2.83        3.80      8.79 o 
  15   3   3      181.72      207.88     23.94 o 
  16   3   3      402.36      409.95     29.63 o 
  17   3   3       77.21       80.34     17.97 o 
  18   3   3       74.46       58.53     23.14 o 
  19   3   3      299.11      334.33     41.02 o 
  20   3   3      219.81      211.70     35.03 o 
  21   3   3       18.74       21.79     19.39 o 
  22   3   3      233.74      218.90     39.96 o 
  23   3   3       43.30       69.34     28.37 o 
  24   3   3       43.29       36.12     26.87 o 
  25   3   3       14.09        4.37     19.39 o 
  26   3   3        5.73       18.16     22.26 o 
  27   3   3        8.95        7.69     24.32 o 
  28   3   3        0.06       10.06     26.33 o 
  29   3   3        0.82        8.53     26.66 o 
  30   3   3        1.85        6.92     29.32 o 
 -30   4   3        2.42        0.00     25.76 o 
 -29   4   3      123.51       92.07     77.09 o 
 -28   4   3      507.23      521.77     60.99 o 
 -27   4   3       37.72       35.34     28.86 o 
 -26   4   3        0.37        0.00     21.13 o 
 -25   4   3      262.55      141.78     35.01 o 
 -24   4   3      157.69      159.91     37.25 o 
 -23   4   3       56.88       47.55     36.61 o 
 -22   4   3      440.18      463.34     51.48 o 
 -21   4   3        0.72        8.96     19.28 o 
 -20   4   3      134.81      196.10     35.68 o 
 -19   4   3      105.73      112.75     26.41 o 
 -18   4   3       19.14       40.64     16.37 o 
 -17   4   3       12.29        0.00     12.46 o 
 -16   4   3        8.57        8.85     12.31 o 
 -15   4   3      109.08      172.47     39.49 o 
 -14   4   3     1162.79     1317.40    194.95 o 
 -13   4   3      885.78      976.34    141.81 o 
 -12   4   3      129.18      146.06     19.79 o 
 -11   4   3      219.82      251.04     24.49 o 
 -10   4   3       50.16       38.01     14.44 o 
  -9   4   3      241.11      263.64     29.13 o 
  -8   4   3      370.09      371.15     31.72 o 
  -7   4   3      135.28      128.15     14.76 o 
  -6   4   3        3.12        0.00      6.63 o 
  -5   4   3      127.48       78.91     38.15 o 
  -4   4   3     1426.50     1289.89     38.45 o 
  -3   4   3        0.33        0.00      7.94 o 
  -2   4   3       87.85       71.95     16.22 o 
  -1   4   3      243.16      196.12     22.65 o 
   0   4   3     3222.11     2539.94     97.39 o 
   1   4   3    10969.15     9783.08    450.05 o 
   2   4   3      117.80      117.88     16.18 o 
   3   4   3      112.19       98.60     16.19 o 
   4   4   3    11083.34    10437.03    265.93 o 
   5   4   3     4358.78     4392.81    170.02 o 
   6   4   3      420.03      436.79     30.39 o 
   7   4   3      142.58      128.22     13.45 o 
   8   4   3       98.66      110.43     12.90 o 
   9   4   3       44.06       44.22      9.95 o 
  10   4   3        2.91        1.27      7.16 o 
  11   4   3       13.85       25.29      8.83 o 
  12   4   3      145.40      141.81     19.82 o 
  13   4   3        0.12        0.00     10.98 o 
  14   4   3        3.88        4.22     14.68 o 
  15   4   3        9.87        0.00     12.11 o 
  16   4   3      194.63      196.05     34.08 o 
  17   4   3       28.53       22.15     18.16 o 
  18   4   3        0.14        2.72     17.40 o 
  19   4   3       46.62       34.04     23.58 o 
  20   4   3      109.41       94.62     28.59 o 
  21   4   3       15.29       17.99     21.99 o 
  22   4   3       10.45       33.90     25.66 o 
  23   4   3      475.28      446.72     53.27 o 
  24   4   3       37.43       53.72     29.09 o 
  25   4   3       67.48       50.88     32.45 o 
  26   4   3       36.65       54.23     34.58 o 
  27   4   3       13.22        0.00     28.86 o 
  28   4   3       19.42       18.37     31.11 o 
  29   4   3       31.19       63.50     37.58 o 
 -28   5   3        0.07        0.00     26.82 o 
 -27   5   3        2.56        0.00     28.41 o 
 -26   5   3       42.68       53.41     33.96 o 
 -25   5   3        2.94        1.09     24.83 o 
 -24   5   3        2.68        0.00     23.14 o 
 -23   5   3       62.40       43.24     29.77 o 
 -22   5   3       21.86       17.96     24.14 o 
 -21   5   3       27.56       23.25     23.83 o 
 -20   5   3       23.42        0.00     24.64 o 
 -19   5   3       30.36       30.94     23.64 o 
 -18   5   3      139.06      164.84     35.03 o 
 -17   5   3        0.76        0.00     17.12 o 
 -16   5   3        0.31        2.06     16.34 o 
 -15   5   3       31.14        4.86     12.62 o 
 -14   5   3      107.30      131.36     21.04 o 
 -13   5   3        0.02        0.00     11.17 o 
 -12   5   3      144.75      146.70     22.01 o 
 -11   5   3      135.76      120.34     19.82 o 
 -10   5   3       88.32       91.52     29.57 o 
  -9   5   3       21.93        6.34     17.95 o 
  -8   5   3      177.23      170.18     25.53 o 
  -7   5   3        9.19       10.77     11.69 o 
  -6   5   3      130.61      109.05     18.24 o 
  -5   5   3      257.58      223.38     21.17 o 
  -4   5   3       14.33        4.85      9.82 o 
  -3   5   3      117.71       97.83     16.59 o 
  -2   5   3        6.62       21.29     11.75 o 
  -1   5   3     1338.01     1192.82     76.80 o 
   0   5   3        9.50       14.08     13.44 o 
   1   5   3      241.75      247.31     30.16 o 
   2   5   3     1361.78     1313.98     65.93 o 
   3   5   3       25.52       30.21      9.98 o 
   4   5   3      358.66      356.88     21.73 o 
   5   5   3      133.37      124.70     15.18 o 
   6   5   3      157.78      172.35     19.21 o 
   7   5   3      224.54      210.46     18.35 o 
   8   5   3       45.22       46.72     14.52 o 
   9   5   3     1019.30      969.41     96.91 o 
  10   5   3      814.85      878.74     49.68 o 
  11   5   3      271.86      253.59     35.47 o 
  12   5   3       98.92       82.23     26.10 o 
  13   5   3      273.29      241.58     36.09 o 
  14   5   3       48.39       50.29     22.55 o 
  15   5   3        7.14        0.00     17.95 o 
  16   5   3       67.80       64.37     26.83 o 
  17   5   3        4.82        0.00     18.58 o 
  18   5   3       28.66       40.99     22.55 o 
  19   5   3       11.32       15.30     22.61 o 
  20   5   3        0.19        0.00     25.34 o 
  21   5   3        7.03        8.85     22.95 o 
  22   5   3      112.18      141.74     37.59 o 
  23   5   3       37.14       42.38     27.99 o 
  24   5   3        0.05        0.00     24.86 o 
  25   5   3       12.23       36.66     32.25 o 
  26   5   3       25.64        3.29     31.81 o 
 -25   6   3      104.12      101.25     41.31 o 
 -24   6   3        2.98       14.53     28.23 o 
 -23   6   3        4.36        0.00     24.84 o 
 -22   6   3       10.42        8.45     25.54 o 
 -21   6   3       40.71       63.89     30.75 o 
 -20   6   3       69.08       74.78     32.03 o 
 -19   6   3       20.33        8.29     22.33 o 
 -18   6   3        7.31       18.88     22.32 o 
 -17   6   3       42.94       75.42     27.90 o 
 -16   6   3        2.26        1.80     20.47 o 
 -15   6   3       82.35       72.76     27.55 o 
 -14   6   3       28.28       22.67     21.74 o 
 -13   6   3       89.15       93.71     28.25 o 
 -12   6   3       21.55       15.72     19.66 o 
 -11   6   3       60.76       79.72     19.80 o 
 -10   6   3       21.09       18.47     13.74 o 
  -9   6   3       16.60        4.93     19.01 o 
  -8   6   3        6.04        0.00      9.81 o 
  -7   6   3       16.96       33.12     18.16 o 
  -6   6   3      142.72      150.66     27.86 o 
  -5   6   3       12.37        0.70     13.18 o 
  -4   6   3      104.96       69.45     21.62 o 
  -3   6   3      166.76      149.67     26.40 o 
  -2   6   3      213.41      273.43     38.37 o 
  -1   6   3       39.28       68.09     20.77 o 
   0   6   3       75.69       77.68     18.52 o 
   1   6   3      480.83      444.97     31.66 o 
   2   6   3      115.82      112.78     21.92 o 
   3   6   3      125.58      135.40     19.08 o 
   4   6   3     1230.72     1252.16     97.03 o 
   5   6   3      576.32      593.23     37.14 o 
   6   6   3       37.89       42.29     17.09 o 
   7   6   3       48.63       30.30     21.14 o 
   8   6   3       49.68       67.81     25.05 o 
   9   6   3       21.56       22.13     19.53 o 
  10   6   3       67.25       47.22     23.68 o 
  11   6   3       99.62      146.60     33.58 o 
  12   6   3        1.06        8.73     19.91 o 
  13   6   3        5.94       10.22     19.66 o 
  14   6   3        2.03        0.00     16.15 o 
  15   6   3       44.12       36.58     23.18 o 
  16   6   3       29.33       42.73     25.52 o 
  17   6   3       19.64        9.54     22.53 o 
  18   6   3        1.20       15.33     26.66 o 
  19   6   3        0.15        0.00     24.19 o 
  20   6   3        3.43        9.99     27.62 o 
  21   6   3        8.57       28.55     26.89 o 
  22   6   3        1.60        0.00     23.34 o 
  23   6   3       92.00      100.17     38.02 o 
  24   6   3        1.96        4.95     30.87 o 
 -21   7   3        5.33        0.00     27.40 o 
 -20   7   3        1.53       20.38     27.90 o 
 -19   7   3        0.61       12.74     27.04 o 
 -18   7   3        8.65       39.20     30.61 o 
 -17   7   3        2.31        0.00     22.48 o 
 -16   7   3        1.84        3.82     23.68 o 
 -15   7   3        5.73        1.23     22.01 o 
 -14   7   3        8.94       25.48     25.49 o 
 -13   7   3        0.02        0.00     20.77 o 
 -12   7   3        5.79       19.53     21.30 o 
 -11   7   3       28.77       48.48     26.15 o 
 -10   7   3       15.35       33.15     23.45 o 
  -9   7   3        0.17       12.31     22.26 o 
  -8   7   3        0.09        0.00     23.23 o 
  -7   7   3       27.73       33.79     30.27 o 
  -6   7   3       23.69       40.80     20.84 o 
  -5   7   3        6.02        2.49     23.58 o 
  -4   7   3       55.30       74.41     25.26 o 
  -3   7   3       11.02        7.74     17.59 o 
  -2   7   3      115.57      150.09     25.48 o 
  -1   7   3        0.04        0.00     13.69 o 
   0   7   3        7.23        2.53     14.16 o 
   1   7   3       18.75       20.70     16.58 o 
   2   7   3      334.05      368.81     34.07 o 
   3   7   3       27.41       23.73     23.05 o 
   4   7   3       11.84       12.95     19.91 o 
   5   7   3        2.97       13.00     22.11 o 
   6   7   3       62.95       70.09     26.72 o 
   7   7   3       17.86        0.00     19.61 o 
   8   7   3        0.23        0.00     18.94 o 
   9   7   3      254.14      279.63     43.06 o 
  10   7   3       37.28       42.26     26.72 o 
  11   7   3        7.27        4.58     22.90 o 
  12   7   3       14.25       15.11     22.45 o 
  13   7   3        1.02       14.05     24.01 o 
  14   7   3        0.12       18.38     26.21 o 
  15   7   3        2.18       19.68     26.21 o 
  16   7   3        0.29        0.00     21.88 o 
  17   7   3        6.37        0.00     21.82 o 
  18   7   3       14.67       18.82     30.46 o 
  19   7   3        2.56        8.31     25.77 o 
  20   7   3        4.10       20.53     31.94 o 
 -16   8   3        0.09        1.55     27.45 o 
 -15   8   3        6.95        0.00     23.95 o 
 -14   8   3        0.98        0.00     23.34 o 
 -13   8   3        0.22       10.22     24.27 o 
 -12   8   3        7.55        0.00     21.63 o 
 -11   8   3        3.93        7.01     24.41 o 
 -10   8   3        3.46        7.34     25.49 o 
  -9   8   3        4.07       11.75     25.49 o 
  -8   8   3        0.19       11.73     24.01 o 
  -7   8   3        0.32       13.64     22.71 o 
  -6   8   3       35.49       34.49     35.20 o 
  -4   8   3       13.51        0.00     23.93 o 
  -3   8   3        0.35        6.71     19.96 o 
  -2   8   3       12.67        0.00     19.93 o 
  -1   8   3       17.13       26.05     33.79 o 
   0   8   3       41.45       33.79     37.31 o 
   1   8   3        2.14        0.00     31.68 o 
   2   8   3        7.47        3.52     35.90 o 
   3   8   3        2.44        7.04     38.01 o 
   4   8   3       74.73      124.03     35.01 o 
   5   8   3      131.99      125.25     36.48 o 
   6   8   3        1.50       37.36     28.06 o 
   7   8   3      112.51      136.62     37.79 o 
   8   8   3       12.82       17.54     25.78 o 
   9   8   3        3.17        0.00     26.37 o 
  10   8   3       39.28       56.82     31.76 o 
  11   8   3       36.83       50.66     32.76 o 
  12   8   3        0.42        0.14     25.77 o 
  13   8   3        8.69       21.65     29.96 o 
  14   8   3       15.32        3.33     29.75 o 
 -34   0   4        4.08        0.00     40.13 o 
 -33   0   4        6.74        0.00     35.90 o 
 -32   0   4      125.23      114.75     54.91 o 
 -31   0   4        6.51       14.78     38.01 o 
 -30   0   4        2.80       28.86     37.31 o 
 -29   0   4        0.02        0.00     28.86 o 
 -28   0   4        0.13        0.00     26.75 o 
 -27   0   4       15.53       76.03     39.42 o 
 -26   0   4     2788.12     2252.88    130.41 o 
 -25   0   4       10.30        4.93     30.27 o 
 -24   0   4       12.69        8.62     30.97 o 
 -23   0   4     5198.86     5564.64    329.23 o 
 -22   0   4        0.35        0.17     13.89 o 
 -21   0   4        2.13       23.16     13.22 o 
 -20   0   4     7142.12     7302.15    341.73 o 
 -19   0   4       55.56       41.18     13.02 o 
 -18   0   4       15.57       11.49      9.60 o 
 -17   0   4        1.13        2.49      7.23 o 
 -16   0   4      182.67      210.82     18.60 o 
 -15   0   4      125.46      129.45     15.01 o 
 -14   0   4     5629.54     5330.36    207.54 o 
 -13   0   4      273.69      251.09     16.90 o 
 -12   0   4       32.57       32.94      8.11 o 
 -11   0   4     5061.71     4621.16    271.70 o 
 -10   0   4       34.41       32.74      6.94 o 
  -9   0   4       55.11       69.00     12.61 o 
  -8   0   4       21.22       23.21      5.41 o 
  -7   0   4       68.09       77.17     20.06 o 
  -6   0   4       33.29       31.68      6.38 o 
  -5   0   4    10157.23     9109.54   2372.87 o 
  -4   0   4       71.05       64.98     16.90 o 
  -3   0   4       56.32       45.88     18.66 o 
  -2   0   4    40702.74    39359.14   2581.10 o 
  -1   0   4       18.62       15.46      3.71 o 
   0   0   4       38.15       43.02      4.90 o 
   1   0   4    45658.09    56721.63    318.10 o 
   2   0   4        0.01        0.00      3.21 o 
   3   0   4        2.06        0.00      3.71 o 
   4   0   4    10151.04    12685.67    292.69 o 
   5   0   4        3.32        2.11      4.69 o 
   6   0   4        6.51        2.01      3.20 o 
   7   0   4      604.78      397.35     26.07 o 
   8   0   4       45.35       37.11      7.56 o 
   9   0   4        6.20        3.96      5.43 o 
  10   0   4     4293.44     5169.17    585.73 o 
  11   0   4        0.99        0.00      6.50 o 
  12   0   4      703.08      738.67     85.72 o 
  13   0   4     8495.08     9711.62   1075.00 o 
  14   0   4       80.62      105.72     25.08 o 
  15   0   4       46.87       45.57     11.16 o 
  16   0   4     1361.15     1023.25     93.96 o 
  17   0   4       99.89      110.59     31.68 o 
  18   0   4       52.99       63.80     14.34 o 
  19   0   4      254.82      285.47     40.58 o 
  20   0   4        3.15        5.32     11.20 o 
  21   0   4       40.86       51.08     21.64 o 
  22   0   4     2396.72     2776.80    316.54 o 
  23   0   4       12.35       25.00     15.44 o 
  24   0   4       14.35       33.19     17.65 o 
  25   0   4     3201.03     2826.38    307.76 o 
  26   0   4        8.71       31.77     18.66 o 
  27   0   4        0.91        0.00     20.12 o 
  28   0   4        0.22        0.00     30.27 o 
  29   0   4        0.27        0.00     32.38 o 
 -33   1   4       14.94       25.34     44.35 o 
 -32   1   4        6.77        0.00     26.04 o 
 -31   1   4        3.67        4.11     25.33 o 
 -30   1   4        7.27       23.05     25.54 o 
 -29   1   4        9.41        0.00     21.12 o 
 -28   1   4       86.01       58.45     22.23 o 
 -27   1   4       25.13       26.20     19.00 o 
 -26   1   4       43.94       48.57     17.71 o 
 -25   1   4      327.32      284.29     28.35 o 
 -24   1   4        2.50        0.00     14.99 o 
 -23   1   4        0.01        0.00     12.15 o 
 -22   1   4        6.49        0.00     11.57 o 
 -21   1   4        3.86        0.00      8.95 o 
 -20   1   4       21.50       23.31      9.71 o 
 -19   1   4      779.13      796.86     48.98 o 
 -18   1   4      536.42      593.22     27.65 o 
 -17   1   4       50.81       64.10     12.39 o 
 -16   1   4      344.61      338.04     20.53 o 
 -15   1   4      138.98      154.91     13.33 o 
 -14   1   4       63.33       64.32      8.12 o 
 -13   1   4        5.43        0.56      4.40 o 
 -12   1   4      123.24      118.78     10.08 o 
 -11   1   4      126.92      122.55      8.46 o 
 -10   1   4      638.48      674.17     50.93 o 
  -9   1   4     1335.92     1541.76    123.64 o 
  -8   1   4        3.47        3.81      3.24 o 
  -7   1   4       36.64       30.74      6.30 o 
  -6   1   4     2941.28     2584.93    335.54 o 
  -5   1   4      679.83      605.60    122.99 o 
  -4   1   4     8611.92     7820.34    780.96 o 
  -3   1   4     1353.40     1305.09    111.19 o 
  -2   1   4     2419.00     2438.94    166.40 o 
  -1   1   4    14370.63    14933.63   1017.28 o 
   0   1   4    14075.18    14533.56   1300.29 o 
   1   1   4     1100.48     1129.03     27.19 o 
   2   1   4     3099.98     3298.89     49.83 o 
   3   1   4     7312.77     7509.84    441.32 o 
   4   1   4     1471.94     1545.08     31.05 o 
   5   1   4     6394.49     6537.26    252.01 o 
   6   1   4     4112.30     4450.22    173.58 o 
   7   1   4      157.51      169.07     14.53 o 
   8   1   4        0.16        0.00      3.64 o 
   9   1   4      119.67      115.89     10.16 o 
  10   1   4        2.04        0.00      4.83 o 
  11   1   4      307.08      306.72     15.38 o 
  12   1   4     3806.79     4217.75    336.99 o 
  13   1   4     1346.44     1338.25    119.52 o 
  14   1   4     4188.09     4506.96    449.90 o 
  15   1   4      782.54      846.00     60.78 o 
  16   1   4      155.17      189.40     16.48 o 
  17   1   4       92.00      103.86     12.13 o 
  18   1   4      133.62      186.18     18.21 o 
  19   1   4       18.98       15.95      8.37 o 
  20   1   4       30.71       32.14      9.43 o 
  21   1   4        0.32        0.00      8.28 o 
  22   1   4        5.93        0.00      9.06 o 
  23   1   4      367.39      364.95     53.76 o 
  24   1   4      114.00      159.05     35.46 o 
  25   1   4       14.06       31.32     15.80 o 
  26   1   4        4.14       16.28     17.91 o 
  27   1   4      139.15      147.77     41.67 o 
  28   1   4        1.17        0.00     22.15 o 
  29   1   4        2.23        0.00     18.78 o 
  30   1   4       40.87       25.97     28.59 o 
  31   1   4        0.16        0.00     38.72 o 
  32   1   4       16.67       32.38     45.76 o 
 -33   2   4        0.29        0.00     37.31 o 
 -32   2   4       10.35       17.60     42.24 o 
 -31   2   4        7.47        9.06     26.66 o 
 -30   2   4        8.91        0.00     26.54 o 
 -29   2   4       48.86       50.54     22.36 o 
 -28   2   4        0.19       27.21     17.64 o 
 -27   2   4       47.75       62.46     20.38 o 
 -26   2   4     1610.50     1635.96     75.35 o 
 -25   2   4      105.12       96.34     21.42 o 
 -24   2   4      169.83      146.44     24.04 o 
 -23   2   4     2628.61     2734.78    149.77 o 
 -22   2   4      167.75      178.95     22.97 o 
 -21   2   4      492.43      507.53     44.47 o 
 -20   2   4     4401.38     4247.96    315.68 o 
 -19   2   4      258.01      271.40     22.58 o 
 -18   2   4      749.93      738.79     35.98 o 
 -17   2   4        0.88        3.97      7.96 o 
 -16   2   4        0.03        0.86      5.97 o 
 -15   2   4      225.35      227.52     16.98 o 
 -14   2   4      526.59      562.89     72.56 o 
 -13   2   4       20.69       18.09      7.84 o 
 -12   2   4      235.82      216.44     37.28 o 
 -11   2   4       10.05       17.00      5.28 o 
 -10   2   4      678.68      670.92     35.98 o 
  -9   2   4      130.44      116.09      8.16 o 
  -8   2   4     5106.82     5299.27    538.49 o 
  -7   2   4      150.77      100.15     55.39 o 
  -6   2   4        5.98       10.06      5.98 o 
  -5   2   4       65.77       71.67      6.42 o 
  -4   2   4      270.34      228.08     10.36 o 
  -3   2   4     1645.09     1535.53     43.08 o 
  -2   2   4      150.51      132.22      7.75 o 
  -1   2   4     3879.23     3755.06     52.52 o 
   0   2   4     5834.37     5041.06    632.66 o 
   1   2   4    34963.11    33598.51   1564.67 o 
   2   2   4     1931.89     1782.13     82.16 o 
   3   2   4     7288.07     6747.13    202.43 o 
   4   2   4     1384.02     1450.71     66.56 o 
   5   2   4       49.33       52.58      6.62 o 
   6   2   4       79.11       95.49     10.90 o 
   7   2   4     4874.69     6057.25    496.26 o 
   8   2   4     1752.02     2081.33    148.22 o 
   9   2   4      526.13      574.82     35.00 o 
  10   2   4     2424.68     2741.11    125.09 o 
  11   2   4      334.43      371.27     18.25 o 
  12   2   4        0.61        0.00      5.89 o 
  13   2   4     1003.90     1039.24     30.63 o 
  14   2   4      415.52      430.41     21.98 o 
  15   2   4       23.98       27.80      9.88 o 
  16   2   4      441.39      470.84     24.56 o 
  17   2   4       20.80       12.22      9.82 o 
  18   2   4       22.08        6.40      8.88 o 
  19   2   4      171.80      146.66     22.13 o 
  20   2   4      104.46       81.39     39.72 o 
  21   2   4       48.49       40.62     16.43 o 
  22   2   4      271.42      285.22     34.66 o 
  23   2   4       28.61        3.38     17.32 o 
  24   2   4       11.63        8.67     19.01 o 
  25   2   4      909.94      780.61    143.67 o 
  26   2   4      117.05       77.69     42.59 o 
  27   2   4        2.55        0.00     24.64 o 
  28   2   4       19.19        5.47     25.66 o 
  29   2   4        0.16        0.00     24.84 o 
  30   2   4        5.15       22.00     29.54 o 
  31   2   4        0.10        0.00     26.04 o 
 -32   3   4       17.76       22.24     26.27 o 
 -31   3   4       92.98      146.56     34.24 o 
 -30   3   4        9.77       15.67     22.76 o 
 -29   3   4        4.00       28.58     21.19 o 
 -28   3   4        3.70        0.00     19.37 o 
 -27   3   4      248.08      235.96     35.77 o 
 -26   3   4       37.75       15.34     19.59 o 
 -25   3   4        2.23        2.78     15.96 o 
 -24   3   4       21.05       21.99     17.16 o 
 -23   3   4      158.00      162.79     24.45 o 
 -22   3   4      459.35      476.87     45.02 o 
 -21   3   4       12.01        9.01     11.08 o 
 -20   3   4       58.34       53.92     15.09 o 
 -19   3   4      180.35      138.57     30.42 o 
 -18   3   4      246.51      215.48     58.84 o 
 -17   3   4       28.22       22.48     11.14 o 
 -16   3   4      343.11      347.80     41.76 o 
 -15   3   4      199.36      216.58     19.78 o 
 -14   3   4       72.72       95.29     14.88 o 
 -13   3   4      320.67      313.81     42.72 o 
 -12   3   4      299.49      351.09     22.69 o 
 -11   3   4      120.62      107.42     10.47 o 
 -10   3   4     1306.86     1229.00    101.11 o 
  -9   3   4     2925.58     2821.84    297.20 o 
  -8   3   4      276.25      295.23     29.57 o 
  -7   3   4     3318.45     2998.66    123.03 o 
  -6   3   4      244.09      247.97     15.20 o 
  -5   3   4        5.94        0.00      5.59 o 
  -4   3   4     4472.73     3952.48    218.91 o 
  -3   3   4     2311.97     1917.02     74.79 o 
  -2   3   4       62.26       51.05      9.33 o 
  -1   3   4        0.66        9.87      6.30 o 
   0   3   4      196.05      168.95     14.31 o 
   1   3   4      244.74      225.32     20.41 o 
   2   3   4     1335.17     1289.91     61.80 o 
   3   3   4     2032.94     2199.47     72.92 o 
   4   3   4      321.47      343.58     15.75 o 
   5   3   4     2475.15     2577.26     66.29 o 
   6   3   4        0.16        0.00      5.35 o 
   7   3   4       14.23       14.88      6.18 o 
   8   3   4       33.39       35.88      7.79 o 
   9   3   4       20.36       29.91      9.86 o 
  10   3   4       74.16       79.71     10.77 o 
  11   3   4      100.62      130.19     13.23 o 
  12   3   4     3161.68     3755.96    327.48 o 
  13   3   4     1238.61     1483.41    103.83 o 
  14   3   4     5382.63     6125.48    328.30 o 
  15   3   4      861.64      901.83     40.73 o 
  16   3   4       80.11      108.60     19.47 o 
  17   3   4      277.94      280.54     27.46 o 
  18   3   4      297.04      310.47     29.20 o 
  19   3   4        0.60        0.00     13.68 o 
  20   3   4        7.64       15.14     18.90 o 
  21   3   4      337.56      357.30     45.54 o 
  22   3   4        3.73        9.29     22.61 o 
  23   3   4      285.83      320.30     47.53 o 
  24   3   4       39.14       52.64     28.04 o 
  25   3   4       16.71       26.05     26.38 o 
  26   3   4        0.19        2.11     25.34 o 
  27   3   4        4.93        0.00     22.07 o 
  28   3   4        6.51       25.62     27.26 o 
  29   3   4        5.03        7.73     28.04 o 
  30   3   4        0.45        0.00     27.36 o 
 -30   4   4       31.58       16.34     30.32 o 
 -29   4   4       56.48       27.03     29.21 o 
 -28   4   4       16.93        0.00     25.03 o 
 -27   4   4      153.22      156.92     33.07 o 
 -26   4   4      230.06      191.30     34.65 o 
 -25   4   4      179.11      104.51     36.10 o 
 -24   4   4       35.94        2.41     16.39 o 
 -23   4   4      127.33       99.16     26.44 o 
 -22   4   4      327.68      324.00     36.51 o 
 -21   4   4      282.86      329.96     41.70 o 
 -20   4   4        0.49        1.02     11.94 o 
 -19   4   4      270.11      314.93     43.15 o 
 -18   4   4     1021.91     1144.87    115.48 o 
 -17   4   4      239.39      314.22     51.58 o 
 -16   4   4      225.17      242.46     33.31 o 
 -15   4   4     1094.42     1203.75    162.36 o 
 -14   4   4       24.80       18.63     12.87 o 
 -13   4   4       12.49       30.23     12.74 o 
 -12   4   4      230.84      201.25     22.57 o 
 -11   4   4      111.77      111.41     33.44 o 
 -10   4   4        2.49       12.00     11.31 o 
  -9   4   4      234.96      206.40     25.46 o 
  -8   4   4      320.44      285.01     19.45 o 
  -7   4   4       69.40       64.31     11.77 o 
  -6   4   4      523.85      484.88     46.56 o 
  -5   4   4      208.76      192.25     18.25 o 
  -4   4   4      154.06      129.92     45.05 o 
  -3   4   4      999.79      967.26     34.38 o 
  -2   4   4      923.61      873.68     39.21 o 
  -1   4   4     1733.56     1577.45     58.95 o 
   0   4   4     5934.34     5539.21    178.74 o 
   1   4   4     6171.82     5592.91    253.50 o 
   2   4   4       74.45       64.97     14.18 o 
   3   4   4      936.50      890.74     36.77 o 
   4   4   4     1765.60     1721.21     57.10 o 
   5   4   4      122.08      119.26     13.38 o 
   6   4   4       10.76        7.65      7.34 o 
   7   4   4     1135.95     1150.76     45.64 o 
   8   4   4      407.34      409.33     34.66 o 
   9   4   4      143.86      151.76     14.45 o 
  10   4   4       46.68       39.30     12.85 o 
  11   4   4       84.98       81.27     16.28 o 
  12   4   4       60.75       45.15     13.89 o 
  13   4   4      250.18      245.96     25.08 o 
  14   4   4        2.06        0.00     10.38 o 
  15   4   4       22.40       28.19     17.54 o 
  16   4   4      154.20      196.85     33.97 o 
  17   4   4       43.67       30.95     34.49 o 
  18   4   4       35.02       24.54     20.84 o 
  19   4   4       56.96       70.48     26.35 o 
  20   4   4      522.86      570.42     91.54 o 
  21   4   4      213.20      214.14     40.52 o 
  22   4   4       14.45       21.22     25.05 o 
  23   4   4       16.78       27.43     25.54 o 
  24   4   4       15.20       19.19     25.70 o 
  25   4   4       22.03        5.36     26.40 o 
  26   4   4      110.58       95.10     35.59 o 
  27   4   4       18.49        9.38     30.11 o 
  28   4   4        0.28        0.00     28.21 o 
 -28   5   4        7.05       33.86     32.84 o 
 -27   5   4      310.21      365.48     55.81 o 
 -26   5   4       14.78        0.00     58.43 o 
 -25   5   4       52.73       62.61     30.43 o 
 -24   5   4       72.39       87.02     34.57 o 
 -23   5   4      206.81      173.71     39.29 o 
 -22   5   4        5.43        7.33     23.45 o 
 -21   5   4        1.72        8.39     21.08 o 
 -20   5   4        0.14       11.19     21.31 o 
 -19   5   4       42.93       44.47     24.17 o 
 -18   5   4        0.37        0.00     17.90 o 
 -17   5   4        0.30        0.00     13.85 o 
 -16   5   4       47.81       35.98     15.66 o 
 -15   5   4       44.38       66.86     30.53 o 
 -14   5   4        0.75        0.00     11.02 o 
 -13   5   4        1.68        0.30     10.19 o 
 -12   5   4       38.80       39.08     14.63 o 
 -11   5   4        4.19       20.18     14.83 o 
 -10   5   4       37.36       22.61     15.39 o 
  -9   5   4       13.95        9.14     13.02 o 
  -8   5   4        4.99        4.93     10.95 o 
  -7   5   4        8.40        8.50     12.85 o 
  -6   5   4        0.06        4.70      9.92 o 
  -5   5   4       11.99        8.95      9.63 o 
  -4   5   4       14.31       21.66     10.87 o 
  -3   5   4     1002.43     1008.71     50.80 o 
  -2   5   4      209.91      224.64     22.01 o 
  -1   5   4      126.19      103.51     17.06 o 
   0   5   4      306.72      306.81     24.31 o 
   1   5   4        3.41        0.00     12.24 o 
   2   5   4     1772.48     1670.54    111.72 o 
   3   5   4       14.00       23.00      9.91 o 
   4   5   4        4.91       10.07      8.69 o 
   5   5   4      995.38     1002.25     50.12 o 
   6   5   4       87.07       71.11     12.81 o 
   7   5   4       23.57       24.79     12.56 o 
   8   5   4      102.99      107.45     19.34 o 
   9   5   4       92.16       70.75     20.82 o 
  10   5   4       29.15       22.74     13.76 o 
  11   5   4       18.75       25.64     18.84 o 
  12   5   4       41.85       36.46     20.63 o 
  13   5   4       21.29       36.18     19.84 o 
  14   5   4      486.36      590.34     75.34 o 
  15   5   4      497.41      540.85     52.25 o 
  16   5   4       72.21       67.58     27.03 o 
  17   5   4        2.51        0.00     18.43 o 
  18   5   4       88.42       76.48     29.26 o 
  19   5   4        0.37        0.83     18.93 o 
  20   5   4       50.79       68.39     28.75 o 
  21   5   4        6.98       19.64     23.25 o 
  22   5   4       85.36      102.21     35.15 o 
  23   5   4        0.29        8.92     25.53 o 
  24   5   4        0.77       37.80     29.75 o 
  25   5   4        1.87        0.00     26.33 o 
  26   5   4        1.02       16.83     31.37 o 
 -25   6   4        0.66       19.26     34.14 o 
 -24   6   4       58.92       89.78     37.35 o 
 -23   6   4        7.80        0.94     26.33 o 
 -22   6   4       84.97       77.33     34.57 o 
 -21   6   4       15.30       21.98     27.36 o 
 -20   6   4       18.78        2.84     25.02 o 
 -19   6   4        0.21        0.00     20.94 o 
 -18   6   4       30.01       23.36     23.17 o 
 -17   6   4       56.19       57.65     33.09 o 
 -16   6   4       13.99       24.79     21.60 o 
 -15   6   4        4.58        0.00     17.04 o 
 -14   6   4        0.10        0.00     18.40 o 
 -13   6   4        0.40        5.14     15.23 o 
 -12   6   4       18.56       21.74     15.50 o 
 -11   6   4       62.01       53.50     21.05 o 
 -10   6   4        1.09        0.00     12.44 o 
  -9   6   4        0.01        0.00     14.43 o 
  -8   6   4       14.51        4.11     12.18 o 
  -7   6   4       12.74        0.00     12.13 o 
  -6   6   4        1.12        0.00     12.69 o 
  -5   6   4       82.52       71.14     22.15 o 
  -4   6   4        1.38        1.86     13.91 o 
  -3   6   4       13.05        0.31     10.12 o 
  -2   6   4        0.00        0.00     10.20 o 
  -1   6   4       38.01       26.24     12.72 o 
   0   6   4     1052.30     1036.28     44.85 o 
   1   6   4        1.90        7.42     13.26 o 
   2   6   4     1018.29     1018.25     47.20 o 
   3   6   4       82.90       58.84     18.43 o 
   4   6   4      193.20      194.46     25.66 o 
   5   6   4      147.78      116.22     22.24 o 
   6   6   4      202.08      193.60     25.70 o 
   7   6   4      204.94      177.82     25.25 o 
   8   6   4       68.82       52.75     23.75 o 
   9   6   4       16.58       10.61     20.25 o 
  10   6   4       21.26       34.10     22.14 o 
  11   6   4       86.73      103.44     29.97 o 
  12   6   4        0.40        0.00     16.93 o 
  13   6   4        5.54        4.69     20.84 o 
  14   6   4       34.41       46.46     24.55 o 
  15   6   4       11.22        6.29     19.79 o 
  16   6   4        0.89        0.00     29.57 o 
  17   6   4        0.58       33.17     26.89 o 
  18   6   4        3.65        0.00     19.91 o 
  19   6   4       63.95       35.35     29.32 o 
  20   6   4       79.33       51.12     32.64 o 
  21   6   4        5.23        0.00     24.99 o 
  22   6   4        0.02       12.46     27.73 o 
  23   6   4       12.51       14.08     29.74 o 
 -21   7   4        0.85        0.00     26.03 o 
 -20   7   4        0.15        6.87     28.21 o 
 -19   7   4        5.87       13.70     28.86 o 
 -18   7   4        1.79        0.00     22.26 o 
 -17   7   4       25.55       15.17     27.54 o 
 -16   7   4        8.32        0.00     19.50 o 
 -15   7   4        9.03       29.62     23.50 o 
 -14   7   4       23.58        1.17     23.38 o 
 -13   7   4       44.02       35.79     27.13 o 
 -12   7   4       12.54       18.79     22.45 o 
 -11   7   4       10.04        0.00     18.10 o 
 -10   7   4        4.97       16.90     21.61 o 
  -8   7   4       57.62       43.15     27.45 o 
  -7   7   4        4.34        3.96     18.34 o 
  -6   7   4       29.90       14.38     19.16 o 
  -5   7   4       20.67        7.24     23.23 o 
  -4   7   4       68.96       89.74     26.26 o 
  -3   7   4       12.00        0.00     16.23 o 
  -2   7   4       36.90       51.42     18.76 o 
  -1   7   4        4.50        3.02     14.26 o 
   0   7   4        5.50        5.42     12.75 o 
   1   7   4      105.88       92.70     21.59 o 
   2   7   4       50.53       37.58     18.68 o 
   3   7   4       54.58       53.05     20.42 o 
   4   7   4        7.93        1.30     18.88 o 
   5   7   4        2.44        0.00     18.16 o 
   6   7   4        1.31        1.29     19.89 o 
   7   7   4        1.73        9.18     20.70 o 
   8   7   4        0.77        0.00     19.66 o 
   9   7   4       38.60       24.29     23.85 o 
  10   7   4        1.84        3.59     22.49 o 
  11   7   4        1.27        0.00     19.61 o 
  12   7   4        0.36        4.90     22.11 o 
  13   7   4       34.56       49.33     28.96 o 
  14   7   4        4.27        8.00     24.25 o 
  15   7   4       61.94       54.71     34.14 o 
  16   7   4       18.55       30.34     29.53 o 
  17   7   4        0.08        8.29     26.05 o 
  18   7   4       31.91       28.75     33.58 o 
  19   7   4        0.24       33.12     30.19 o 
 -16   8   4        1.48        0.00     25.83 o 
 -15   8   4        0.02        1.15     28.25 o 
 -14   8   4        4.23       11.16     29.24 o 
 -13   8   4        0.34       11.93     27.09 o 
 -12   8   4        0.58       20.31     34.49 o 
 -11   8   4        3.92       11.33     25.37 o 
 -10   8   4        1.85       28.95     26.21 o 
  -9   8   4        1.94        9.92     23.83 o 
  -8   8   4        4.11       29.09     26.95 o 
  -7   8   4       11.05       37.31     33.09 o 
  -6   8   4        3.20       12.67     28.86 o 
  -5   8   4        2.83        0.00     23.93 o 
  -4   8   4       22.06       30.10     24.61 o 
  -3   8   4       39.80       43.49     30.27 o 
  -2   8   4       93.20       89.29     30.85 o 
  -1   8   4       34.70       18.46     21.65 o 
   0   8   4       19.03        0.00     32.38 o 
   1   8   4        3.37        0.00     28.86 o 
   2   8   4      129.73      114.05     49.28 o 
   3   8   4       57.71       44.35     44.35 o 
   4   8   4       10.26        0.70     36.61 o 
   5   8   4        0.29        0.00     22.11 o 
   6   8   4       55.16       69.86     32.81 o 
   7   8   4       86.70      100.83     33.99 o 
   8   8   4        0.00       18.01     26.85 o 
   9   8   4       14.12       22.44     27.54 o 
  10   8   4       15.14        8.90     26.72 o 
  11   8   4        0.40       25.83     28.62 o 
  12   8   4        0.04        0.00     29.57 o 
  13   8   4       49.12       94.68     38.83 o 
  14   8   4        0.06        6.23     28.86 o 
 -34   1   5      122.05       83.77     54.91 o 
 -33   1   5        5.48        0.00     30.27 o 
 -32   1   5       14.95       22.17     27.88 o 
 -31   1   5      124.78      140.54     36.28 o 
 -30   1   5        0.79        0.00     23.25 o 
 -29   1   5       27.60       38.19     27.23 o 
 -28   1   5      336.26      281.07     44.54 o 
 -27   1   5       37.36       27.12     19.84 o 
 -26   1   5        2.47        0.00     14.31 o 
 -25   1   5     2953.76     3135.35     86.93 o 
 -24   1   5        0.15        0.00     15.58 o 
 -23   1   5      670.92      618.45     48.48 o 
 -22   1   5     1202.02     1131.95     48.70 o 
 -21   1   5        1.29        5.61     10.69 o 
 -20   1   5       20.41       22.50      8.82 o 
 -19   1   5       55.18       67.22     10.23 o 
 -18   1   5        0.97        2.68      6.48 o 
 -17   1   5       15.86       18.03      7.02 o 
 -16   1   5     4646.22     5297.86    286.84 o 
 -15   1   5       21.25       21.17      6.17 o 
 -14   1   5        3.98        5.22      4.97 o 
 -13   1   5      170.67      278.30     26.82 o 
 -12   1   5       40.87       49.65      6.23 o 
 -11   1   5       36.83       37.48      5.39 o 
 -10   1   5      881.07      976.17     65.98 o 
  -9   1   5        0.20        0.00      2.63 o 
  -8   1   5       82.89       82.47      9.74 o 
  -7   1   5     3314.82     3411.33    386.84 o 
  -6   1   5        0.03        0.00      2.96 o 
  -5   1   5      153.96      149.96     17.76 o 
  -4   1   5      742.60      584.58     76.04 o 
  -3   1   5      107.40      103.46     12.49 o 
  -2   1   5      620.90      688.82     52.81 o 
  -1   1   5    15792.99    17213.96   1292.44 o 
   0   1   5      409.42      398.11     31.12 o 
   1   1   5      239.08      214.60     17.81 o 
   2   1   5    19938.49    23397.42    779.02 o 
   3   1   5      448.42      461.43     21.42 o 
   4   1   5      336.12      335.91     48.49 o 
   5   1   5     1978.74     1951.44     81.13 o 
   6   1   5      149.02      140.36     16.09 o 
   7   1   5        0.28        0.00      3.24 o 
   8   1   5      246.74      268.22     18.11 o 
   9   1   5        2.34        8.63      4.70 o 
  10   1   5       22.70       21.40      6.83 o 
  11   1   5     3314.72     3326.32    229.56 o 
  12   1   5       94.26      114.20     12.76 o 
  13   1   5       99.22      111.93     13.11 o 
  14   1   5    15794.03    15487.52   1117.33 o 
  15   1   5       46.77       42.06      9.72 o 
  16   1   5        0.00        0.48      6.42 o 
  17   1   5     2242.85     2390.09    223.44 o 
  18   1   5        3.04        0.00      7.10 o 
  19   1   5       28.86       33.76     10.58 o 
  20   1   5     1550.67     1761.03    142.57 o 
  21   1   5       26.85       27.07     12.22 o 
  22   1   5       11.35        4.37     11.51 o 
  23   1   5      794.07      627.03     72.60 o 
  24   1   5      183.88      177.64     27.13 o 
  25   1   5       31.13       17.51     15.41 o 
  26   1   5      511.06      491.45     41.99 o 
  27   1   5        0.00        0.49     24.05 o 
  28   1   5        0.07        0.00     23.05 o 
  29   1   5      150.67      144.62     39.08 o 
  30   1   5        1.18        0.00     28.37 o 
  31   1   5        1.73       33.56     30.81 o 
 -33   2   5        9.86        0.00     44.35 o 
 -32   2   5       20.55       14.08     42.24 o 
 -31   2   5       19.91        0.00     24.07 o 
 -30   2   5      154.03      151.17     67.94 o 
 -29   2   5      237.12      211.63     30.49 o 
 -28   2   5        0.54       15.93     16.46 o 
 -27   2   5      112.15      113.46     23.33 o 
 -26   2   5      600.71      555.23     36.95 o 
 -25   2   5      115.97       87.24     20.93 o 
 -24   2   5      145.80      124.58     23.90 o 
 -23   2   5       62.25       42.13     19.17 o 
 -22   2   5      272.14      231.12     24.79 o 
 -21   2   5      882.27      784.32     56.24 o 
 -20   2   5       91.93      103.14     17.61 o 
 -19   2   5      168.44      164.94     19.41 o 
 -18   2   5      598.63      548.73     36.53 o 
 -17   2   5       20.58       19.63      9.10 o 
 -16   2   5       16.86       13.11      8.35 o 
 -15   2   5        7.25        7.80      6.44 o 
 -14   2   5      822.29      896.49     85.00 o 
 -13   2   5        0.37        0.00      4.67 o 
 -12   2   5        0.01        6.15      5.35 o 
 -11   2   5     2935.87     3168.33    237.66 o 
 -10   2   5      265.74      279.55     41.99 o 
  -9   2   5      813.15      870.72     84.67 o 
  -8   2   5      109.61       98.08     47.24 o 
  -7   2   5      532.91      523.55     24.12 o 
  -6   2   5     5263.98     4737.09    383.00 o 
  -5   2   5    19872.60    18626.08    615.52 o 
  -4   2   5     2103.78     2007.35     80.83 o 
  -3   2   5     6410.00     5920.79    253.54 o 
  -2   2   5      188.23      195.06      9.04 o 
  -1   2   5       28.47       24.17      6.10 o 
   0   2   5     2696.52     2773.28     48.93 o 
   1   2   5     1042.24     1015.97    126.40 o 
   2   2   5     1409.28     1441.66     76.41 o 
   3   2   5     1068.72     1131.42     55.63 o 
   4   2   5     1266.88     1053.84     57.35 o 
   5   2   5       80.92       72.73     10.82 o 
   6   2   5      601.74      627.53     50.20 o 
   7   2   5     2547.18     3080.40    164.90 o 
   8   2   5      998.28     1108.13     53.02 o 
   9   2   5     4719.09     5187.21    145.29 o 
  10   2   5       14.28        0.69      5.62 o 
  11   2   5       19.88       18.03      7.33 o 
  12   2   5       99.44       98.36     11.89 o 
  13   2   5      106.30      124.51     13.63 o 
  14   2   5        1.06        1.85      7.57 o 
  15   2   5      165.55      185.03     16.76 o 
  16   2   5        0.04        8.91      8.87 o 
  17   2   5       21.96       21.30     10.21 o 
  18   2   5      413.50      435.41     32.37 o 
  19   2   5        9.30       20.57     15.10 o 
  20   2   5        8.79        1.84     12.55 o 
  21   2   5       63.07       36.35     17.03 o 
  22   2   5      762.27      594.83     49.63 o 
  23   2   5      374.17      316.32     42.28 o 
  24   2   5      515.07      503.45     73.93 o 
  25   2   5      133.08       60.95     66.53 o 
  26   2   5       78.89       64.33     29.12 o 
  27   2   5      201.40      227.71     44.50 o 
  28   2   5        8.09        0.00     26.82 o 
  29   2   5        0.11        0.00     25.85 o 
  30   2   5        2.17        4.39     29.82 o 
  31   2   5       12.88       36.98     34.34 o 
 -32   3   5       34.70       31.63     33.60 o 
 -31   3   5       13.31       18.30     22.73 o 
 -30   3   5        1.81        2.34     21.68 o 
 -29   3   5        1.63       16.55     22.05 o 
 -28   3   5       74.27       97.35     26.94 o 
 -27   3   5        1.11        0.08     18.86 o 
 -26   3   5       31.33       34.75     19.15 o 
 -25   3   5      351.71      409.88     40.88 o 
 -24   3   5      669.40      693.57     41.37 o 
 -23   3   5      757.32      867.10    108.51 o 
 -22   3   5        0.50        2.21     14.65 o 
 -21   3   5      311.69      380.98     60.76 o 
 -20   3   5      287.68      338.63     87.90 o 
 -19   3   5       19.76       18.51     11.58 o 
 -18   3   5       59.97       47.01     14.23 o 
 -17   3   5      156.24      106.35     30.18 o 
 -16   3   5      143.13      136.09     17.81 o 
 -15   3   5      295.35      332.00     28.46 o 
 -14   3   5        4.98        0.00      7.49 o 
 -13   3   5      266.72      316.46     36.37 o 
 -12   3   5       18.25       19.64     12.13 o 
 -11   3   5      306.45      431.81     89.00 o 
 -10   3   5       52.24       45.20      8.60 o 
  -9   3   5      125.87      134.21     13.14 o 
  -8   3   5      829.80      734.80     52.18 o 
  -7   3   5      347.82      294.87     16.47 o 
  -6   3   5       80.36       66.99     11.71 o 
  -5   3   5      416.08      390.79     18.19 o 
  -4   3   5        1.41        0.00      4.60 o 
  -3   3   5      994.84      903.15     48.00 o 
  -2   3   5      533.39      386.82     90.33 o 
  -1   3   5     1097.58     1020.84     69.16 o 
   0   3   5      811.28      715.66     30.42 o 
   1   3   5      164.35      176.32     15.03 o 
   2   3   5     2007.78     1812.15     45.32 o 
   3   3   5      866.13      874.96     49.33 o 
   4   3   5     1850.73     1854.32     48.45 o 
   5   3   5      473.51      507.89     34.97 o 
   6   3   5     1500.41     1491.17     75.91 o 
   7   3   5      353.12      370.15     30.32 o 
   8   3   5     1050.50     1248.12    128.45 o 
   9   3   5       15.24       29.69      7.56 o 
  10   3   5       70.63       92.99     10.87 o 
  11   3   5      214.71      250.50     19.37 o 
  12   3   5     1269.00     1347.10     79.12 o 
  13   3   5     1917.93     1938.95     69.45 o 
  14   3   5     2218.39     2307.47     63.16 o 
  15   3   5      236.14      247.74     25.64 o 
  16   3   5       19.82       14.43     13.27 o 
  17   3   5       78.11       99.54     19.78 o 
  18   3   5        6.83        3.17     12.71 o 
  19   3   5        0.36        8.33     18.27 o 
  20   3   5        5.24        0.00     16.67 o 
  21   3   5        0.58        0.00     19.54 o 
  22   3   5       41.51       73.49     29.36 o 
  23   3   5       59.88       70.48     30.67 o 
  24   3   5      383.63      411.55     51.71 o 
  25   3   5       40.32       61.95     30.86 o 
  26   3   5       89.85       55.21     29.93 o 
  27   3   5        0.40       21.24     26.57 o 
  28   3   5        0.57        0.00     23.55 o 
  29   3   5        3.94        0.00     26.46 o 
 -30   4   5       47.23       38.49     26.39 o 
 -29   4   5      120.05      100.60     30.53 o 
 -28   4   5        1.24        0.00     16.83 o 
 -27   4   5       56.23       64.09     25.17 o 
 -26   4   5      629.78      595.39     49.66 o 
 -25   4   5        1.89        0.26     16.96 o 
 -24   4   5       40.60       16.99     16.74 o 
 -23   4   5       79.75       40.68     19.98 o 
 -22   4   5      244.18      281.26     49.89 o 
 -21   4   5      250.19      232.14     26.91 o 
 -20   4   5      124.56      144.99     26.32 o 
 -19   4   5      117.22      132.47     21.07 o 
 -18   4   5      379.89      426.89     54.63 o 
 -17   4   5       28.45       35.80     13.28 o 
 -16   4   5      240.88      269.03     42.71 o 
 -15   4   5       44.08       83.33     15.67 o 
 -14   4   5      339.07      458.08     47.18 o 
 -13   4   5       10.67       12.55     14.41 o 
 -12   4   5        3.76       14.63     12.69 o 
 -11   4   5      353.66      420.32    101.04 o 
 -10   4   5       30.79       31.27     14.84 o 
  -9   4   5      443.56      483.50     38.03 o 
  -8   4   5      201.05      181.62     16.31 o 
  -7   4   5       18.03       23.49      8.80 o 
  -6   4   5      393.98      392.05     30.55 o 
  -5   4   5      451.20      398.60     22.06 o 
  -4   4   5       28.76       23.63      9.20 o 
  -3   4   5        2.88        0.34      6.16 o 
  -2   4   5      455.50      448.94     24.60 o 
  -1   4   5     2404.46     2349.19    118.52 o 
   0   4   5      112.09       96.72     15.13 o 
   1   4   5       23.67        7.92     13.65 o 
   2   4   5     1137.04     1150.59     55.95 o 
   3   4   5     6719.28     6358.47    360.03 o 
   4   4   5      337.47      301.69     18.09 o 
   5   4   5       24.97       14.03      7.77 o 
   6   4   5      799.36      790.77     37.92 o 
   7   4   5       21.29       17.26      7.87 o 
   8   4   5       16.09       26.06      8.28 o 
   9   4   5       15.18       17.20     10.81 o 
  10   4   5        5.22        0.00     10.05 o 
  11   4   5        5.47        0.00     10.11 o 
  12   4   5       21.52       14.12     12.11 o 
  13   4   5      103.00      115.81     20.13 o 
  14   4   5       44.83       46.30     16.23 o 
  15   4   5        0.02        2.49     11.88 o 
  16   4   5       94.93      113.02     27.66 o 
  17   4   5       12.37        9.47     19.16 o 
  18   4   5        8.74        2.11     18.74 o 
  19   4   5      359.50      358.01     46.05 o 
  20   4   5      102.66      150.08     35.88 o 
  21   4   5       38.16       22.12     23.05 o 
  22   4   5      270.97      283.86     46.31 o 
  23   4   5        0.03        3.50     23.51 o 
  24   4   5      117.08      115.92     38.46 o 
  25   4   5      143.08      163.97     40.81 o 
  26   4   5       11.47       28.29     31.96 o 
  27   4   5       61.77      100.48     39.55 o 
  28   4   5        1.14        0.00     29.60 o 
 -28   5   5      109.38       86.03     37.98 o 
 -27   5   5       49.72       61.53     33.66 o 
 -26   5   5       60.79       46.33     33.53 o 
 -25   5   5       12.22       41.65     30.61 o 
 -24   5   5      318.32      356.78     52.27 o 
 -23   5   5      143.61      187.67     41.96 o 
 -22   5   5        6.10        0.00     22.38 o 
 -21   5   5        0.74        0.00     19.54 o 
 -20   5   5        0.10        0.00     35.90 o 
 -19   5   5       85.00       77.99     53.15 o 
 -18   5   5        0.53        0.00     14.88 o 
 -17   5   5        1.28        5.59     13.60 o 
 -16   5   5        0.01        0.00     13.14 o 
 -15   5   5       14.01        5.96     13.31 o 
 -14   5   5      150.12      173.88     24.42 o 
 -13   5   5       10.29       21.45     12.97 o 
 -12   5   5      114.14      115.59     24.76 o 
 -11   5   5      181.30      201.98     28.86 o 
 -10   5   5       11.59        3.71     13.18 o 
  -9   5   5       52.28       52.03     17.60 o 
  -8   5   5       36.07       29.57     15.34 o 
  -7   5   5      405.21      425.98     35.89 o 
  -6   5   5        2.84        0.42      8.52 o 
  -5   5   5      102.77       92.52     24.49 o 
  -4   5   5      117.06      118.22     14.59 o 
  -3   5   5      337.89      349.31     21.23 o 
  -2   5   5       31.23       47.39     11.44 o 
  -1   5   5      103.52      104.61     16.96 o 
   0   5   5      273.69      287.06     23.82 o 
   1   5   5       37.13       31.66     12.01 o 
   2   5   5      637.56      660.32     33.73 o 
   3   5   5       38.25       29.77     10.87 o 
   4   5   5      373.94      336.78     21.40 o 
   5   5   5      169.55      159.75     25.24 o 
   6   5   5      229.12      241.90     24.20 o 
   7   5   5       76.03       60.79     16.47 o 
   8   5   5      730.39      720.35     59.61 o 
   9   5   5        2.21        6.93     12.29 o 
  10   5   5       31.92       25.95     14.82 o 
  11   5   5      126.18      145.50     22.91 o 
  12   5   5       30.15       57.18     22.11 o 
  13   5   5      361.29      356.61     43.24 o 
  14   5   5      122.33      142.71     33.03 o 
  15   5   5      183.30      161.57     34.15 o 
  16   5   5      109.09      160.79     35.09 o 
  17   5   5      260.81      287.63     50.34 o 
  18   5   5        0.52        0.00     19.27 o 
  19   5   5       29.97       19.86     23.83 o 
  20   5   5      127.22      164.16     36.75 o 
  21   5   5        9.48        0.00     21.33 o 
  22   5   5        9.99        2.90     25.83 o 
  23   5   5        2.76       17.95     28.86 o 
  24   5   5       80.09       81.38     41.18 o 
  25   5   5       21.12       57.61     36.17 o 
  26   5   5        0.68        0.00     31.58 o 
 -25   6   5       43.73       67.56     36.02 o 
 -24   6   5        8.93        6.85     31.08 o 
 -23   6   5       12.22       50.34     33.84 o 
 -22   6   5        0.23        0.00     37.66 o 
 -21   6   5        4.45       26.40     26.66 o 
 -20   6   5      134.77      147.16     37.68 o 
 -19   6   5       61.28       75.89     30.35 o 
 -18   6   5       29.41       16.94     22.17 o 
 -17   6   5        2.70       11.45     20.62 o 
 -16   6   5       43.92       42.13     25.34 o 
 -15   6   5        0.23        6.64     20.42 o 
 -14   6   5        0.86       19.21     16.99 o 
 -13   6   5       65.84       73.87     20.85 o 
 -12   6   5        9.10       13.38     25.34 o 
 -11   6   5        3.31        0.00     16.19 o 
 -10   6   5        0.44        0.00     14.18 o 
  -9   6   5        0.80        1.01     13.36 o 
  -8   6   5        0.58        0.00     15.49 o 
  -7   6   5        0.03        1.68     13.70 o 
  -6   6   5      216.66      205.15     32.11 o 
  -5   6   5        4.77        1.09     17.25 o 
  -4   6   5       20.01       14.44     14.69 o 
  -3   6   5       16.75        4.11     10.16 o 
  -2   6   5      552.56      548.08     29.30 o 
  -1   6   5      395.70      424.86     27.59 o 
   0   6   5       21.67       16.94     13.36 o 
   1   6   5       16.35        8.02     13.33 o 
   2   6   5        1.80        0.00     11.79 o 
   3   6   5     1410.44     1462.62    112.22 o 
   4   6   5       55.13       25.25     16.13 o 
   5   6   5        8.72        0.00     12.87 o 
   6   6   5       18.37       17.90     15.09 o 
   7   6   5       37.58       30.00     15.57 o 
   8   6   5       54.88       68.99     25.39 o 
   9   6   5      291.85      349.37     42.60 o 
  10   6   5       35.78       30.63     20.63 o 
  11   6   5       99.81       92.19     28.51 o 
  12   6   5       30.50        6.34     19.19 o 
  13   6   5      119.30      111.74     36.61 o 
  14   6   5        3.44        0.00     18.74 o 
  15   6   5        8.11       46.54     26.03 o 
  16   6   5       87.89       64.00     29.74 o 
  17   6   5       37.71       41.06     27.40 o 
  18   6   5        7.22       17.31     25.37 o 
  19   6   5       87.10      144.84     39.99 o 
  20   6   5       15.96       24.44     28.72 o 
  21   6   5       38.62       23.43     28.36 o 
  22   6   5        6.21       15.19     28.09 o 
  23   6   5        3.33        0.00     22.78 o 
 -21   7   5       27.04       48.11     32.61 o 
 -20   7   5        0.26        4.80     25.88 o 
 -19   7   5       25.94       24.41     27.29 o 
 -18   7   5       26.58       47.86     30.26 o 
 -17   7   5       12.02       12.46     25.26 o 
 -16   7   5        5.30       14.41     22.99 o 
 -15   7   5       14.44       43.29     27.88 o 
 -14   7   5       10.29       26.50     25.12 o 
 -13   7   5        3.27       10.90     22.83 o 
 -12   7   5        3.50        7.93     21.55 o 
 -11   7   5        0.17        0.00     19.04 o 
 -10   7   5        0.02        0.00     24.64 o 
  -9   7   5        1.46        6.03     16.20 o 
  -8   7   5        0.55        7.37     18.66 o 
  -7   7   5       11.30        0.08     17.40 o 
  -6   7   5        0.03        0.00     17.04 o 
  -5   7   5        6.79       15.14     19.91 o 
  -4   7   5        0.26        0.00     18.10 o 
  -3   7   5       34.40       38.72     21.90 o 
  -2   7   5       33.11       28.85     20.12 o 
  -1   7   5       37.81       37.76     18.13 o 
   0   7   5       67.21       82.22     22.29 o 
   1   7   5       20.25        0.00     14.79 o 
   2   7   5        5.37        2.70     15.41 o 
   3   7   5       60.49       59.38     20.38 o 
   4   7   5       66.15       92.13     28.32 o 
   5   7   5        0.79       17.02     21.63 o 
   6   7   5       90.79      121.24     32.10 o 
   7   7   5       24.78       31.60     22.77 o 
   8   7   5      244.17      324.88     44.90 o 
   9   7   5        3.57        0.10     20.79 o 
  10   7   5       11.34       33.71     27.60 o 
  11   7   5      209.99      273.45     44.45 o 
  12   7   5        4.98       17.82     25.70 o 
  13   7   5        8.82        0.00     23.33 o 
  14   7   5       27.33       27.52     26.72 o 
  15   7   5       22.30       31.58     28.92 o 
  16   7   5       43.77       37.53     29.39 o 
  17   7   5       17.60       31.15     30.37 o 
  18   7   5        1.26        0.00     26.85 o 
  19   7   5        4.15       11.77     28.92 o 
 -16   8   5        5.02        0.00     28.75 o 
 -15   8   5        3.75       26.26     30.10 o 
 -14   8   5        4.03        2.77     26.00 o 
 -13   8   5       22.36       31.28     29.54 o 
 -12   8   5        4.35       12.96     29.24 o 
 -11   8   5        7.47       61.84     30.98 o 
 -10   8   5        0.06       17.31     25.00 o 
  -9   8   5        4.35       10.72     25.02 o 
  -7   8   5       18.98       23.23     33.79 o 
  -6   8   5       15.24       20.41     33.09 o 
  -5   8   5        0.53        0.00     19.61 o 
  -4   8   5       21.49       62.12     27.66 o 
  -3   8   5       17.25       25.00     23.83 o 
  -2   8   5       18.93       14.08     22.38 o 
  -1   8   5        3.05        9.50     23.40 o 
   0   8   5        0.05        0.00     33.09 o 
   1   8   5       17.51        7.04     35.90 o 
   2   8   5       81.34       89.41     48.57 o 
   3   8   5       42.42       74.62     48.57 o 
   4   8   5       76.55       99.26     50.69 o 
   5   8   5        3.26        0.00     35.90 o 
   6   8   5        6.88       21.12     28.16 o 
   7   8   5       53.95       68.35     31.79 o 
   8   8   5        0.23        5.16     41.18 o 
   9   8   5       91.45      121.66     64.06 o 
  10   8   5        4.00       12.39     26.17 o 
  11   8   5       41.99       72.21     33.07 o 
  12   8   5        0.70        0.00     24.19 o 
  13   8   5       39.34       27.98     30.25 o 
 -34   0   6        0.89        8.45     44.35 o 
 -33   0   6       11.29       25.34     41.53 o 
 -32   0   6        0.20        2.82     38.72 o 
 -31   0   6       43.23        9.15     35.90 o 
 -30   0   6      162.28      157.70     54.21 o 
 -29   0   6       25.39       32.38     35.20 o 
 -28   0   6       28.31       17.60     34.49 o 
 -27   0   6      532.70      420.37     69.71 o 
 -26   0   6       60.88       48.57     35.90 o 
 -25   0   6      106.97      135.17     47.17 o 
 -24   0   6    19369.02    18830.40    352.69 o 
 -23   0   6      259.04      262.84     37.07 o 
 -22   0   6        9.16        1.79     14.76 o 
 -21   0   6      134.82      144.94     19.47 o 
 -20   0   6      126.76      134.29     20.20 o 
 -19   0   6       13.72       14.76     11.38 o 
 -18   0   6     2765.43     2916.85     96.96 o 
 -17   0   6        0.61        6.15      8.63 o 
 -16   0   6       63.41       63.91     12.76 o 
 -15   0   6    16744.42    16994.83    933.22 o 
 -14   0   6       31.38       36.29      9.55 o 
 -13   0   6        0.76        0.64      5.82 o 
 -12   0   6      346.55      294.92     38.48 o 
 -11   0   6      195.94      173.11     22.05 o 
 -10   0   6       30.94       30.82      8.80 o 
  -9   0   6    24746.92    24889.39   5740.57 o 
  -8   0   6      118.01       93.69     30.27 o 
  -7   0   6       90.99       79.69     28.16 o 
  -6   0   6     8409.22     7209.47   1952.67 o 
  -5   0   6      145.77      132.99     10.14 o 
  -4   0   6       32.72       23.22      5.21 o 
  -3   0   6     2985.74     2946.60    448.32 o 
  -2   0   6        0.88        1.46      3.21 o 
  -1   0   6       21.04       22.53      5.48 o 
   0   0   6    64967.57    68908.64   5193.65 o 
   1   0   6       29.32       26.58      5.91 o 
   2   0   6       22.21       25.34     10.56 o 
   3   0   6     5697.89     7592.73    274.28 o 
   4   0   6       22.23       30.21      8.70 o 
   5   0   6       75.76       81.33     12.42 o 
   6   0   6     6488.57     7899.47    390.35 o 
   7   0   6       28.18       41.18     11.69 o 
   8   0   6       22.77       22.88      9.96 o 
  10   0   6       21.26        3.68      6.60 o 
  11   0   6       48.05       44.58     10.84 o 
  12   0   6     9733.85     9562.18   1391.56 o 
  13   0   6      140.28      145.65     17.00 o 
  14   0   6        2.90        2.92      7.52 o 
  15   0   6     1959.87     2211.39    250.69 o 
  16   0   6       19.46       33.13     12.19 o 
  17   0   6       88.15      102.97     17.16 o 
  18   0   6       67.55       51.48     14.56 o 
  19   0   6        0.22        0.00      9.87 o 
  20   0   6       69.08       58.65     18.31 o 
  21   0   6      250.05      135.08     21.69 o 
  22   0   6      131.71      115.50     21.75 o 
  23   0   6       29.01       36.12     16.71 o 
  24   0   6     3757.28     3104.12    334.48 o 
  25   0   6        2.66       30.06     25.10 o 
  26   0   6       55.37       38.69     25.86 o 
  27   0   6      384.60      317.28     45.27 o 
  28   0   6        9.15        5.75     23.61 o 
  29   0   6        6.11       42.94     39.42 o 
 -34   1   6        0.02        0.00     28.87 o 
 -33   1   6        0.42        1.44     27.32 o 
 -32   1   6        0.00       36.05     28.96 o 
 -31   1   6       21.94       13.85     27.54 o 
 -30   1   6        5.00       11.26     24.89 o 
 -29   1   6        0.61        0.00     21.65 o 
 -28   1   6      199.01      176.81     37.33 o 
 -27   1   6       64.42       77.92     24.44 o 
 -26   1   6       31.69       42.63     20.14 o 
 -25   1   6      564.44      585.74     36.69 o 
 -24   1   6      374.58      373.09     31.34 o 
 -23   1   6     1122.61     1014.88     44.27 o 
 -22   1   6     1113.20     1101.78     41.61 o 
 -21   1   6       48.50       48.19     13.86 o 
 -20   1   6        5.09        9.35     10.06 o 
 -19   1   6       18.35       12.33      8.41 o 
 -18   1   6       14.13       19.34      7.21 o 
 -17   1   6      676.22      717.37     32.82 o 
 -16   1   6      826.13      890.09     51.14 o 
 -15   1   6        6.20       10.11      5.62 o 
 -14   1   6       29.24       15.74      5.74 o 
 -13   1   6     1136.10     1340.35    100.96 o 
 -12   1   6      224.87      253.10     12.36 o 
 -11   1   6     3294.86     3665.37    266.95 o 
 -10   1   6     2521.54     3081.50    215.40 o 
  -9   1   6      348.90      379.25     37.41 o 
  -8   1   6      441.22      535.34     62.08 o 
  -7   1   6     1392.47     1450.14    309.62 o 
  -6   1   6       13.76       10.02      4.43 o 
  -5   1   6      579.40      469.25     48.99 o 
  -4   1   6      668.42      660.61     46.00 o 
  -3   1   6      136.68      126.99      8.21 o 
  -2   1   6     1075.19     1120.46     94.46 o 
  -1   1   6      456.38      451.67     49.87 o 
   0   1   6       17.60       13.56      3.92 o 
   1   1   6       38.00       26.96      5.82 o 
   2   1   6     1816.69     1938.52    135.96 o 
   3   1   6      701.38      731.90     96.06 o 
   4   1   6     2372.44     2785.22     67.09 o 
   5   1   6     3026.93     3476.33    120.13 o 
   6   1   6      119.81      103.95     12.16 o 
   7   1   6      155.80      120.92     14.43 o 
   8   1   6      697.78      715.09     51.63 o 
   9   1   6       79.78       69.07      8.71 o 
  10   1   6        1.68        0.00      5.33 o 
  11   1   6     4392.34     4819.60    377.46 o 
  12   1   6      369.21      435.56     41.26 o 
  13   1   6       17.26       20.48      8.58 o 
  14   1   6      746.06      697.01     57.62 o 
  15   1   6      332.38      362.32     39.03 o 
  16   1   6      276.82      253.03     52.13 o 
  17   1   6        2.32       11.27      8.96 o 
  18   1   6       12.24        5.67      8.19 o 
  19   1   6       71.98       58.17     12.70 o 
  20   1   6      405.12      487.22     43.40 o 
  21   1   6       58.29       68.18     24.42 o 
  22   1   6       36.48       25.56     17.06 o 
  23   1   6       25.81       35.65     18.47 o 
  24   1   6       19.50       26.52     19.52 o 
  25   1   6       47.28       52.42     21.25 o 
  26   1   6       50.24       80.83     25.19 o 
  27   1   6        0.12        0.00     23.83 o 
  28   1   6        5.25        0.00     25.15 o 
  29   1   6       40.69       64.81     33.46 o 
  30   1   6        3.48       32.38     29.67 o 
  31   1   6       33.11       22.38     31.47 o 
 -33   2   6       47.47       35.20     49.28 o 
 -32   2   6        0.23        0.00     38.72 o 
 -31   2   6       25.45       27.45     40.13 o 
 -30   2   6      122.70      106.16     28.25 o 
 -29   2   6       20.90       19.78     20.79 o 
 -28   2   6       70.32       60.48     20.26 o 
 -27   2   6      375.20      356.92     31.95 o 
 -26   2   6        5.85        8.77     14.99 o 
 -25   2   6      408.91      415.25     32.87 o 
 -24   2   6     7013.44     7242.18    360.75 o 
 -23   2   6      801.03      736.26     40.45 o 
 -22   2   6      172.26      157.48     22.73 o 
 -21   2   6       96.12       94.16     18.28 o 
 -20   2   6        5.86        0.95     10.42 o 
 -19   2   6      145.86      140.58     18.34 o 
 -18   2   6      264.26      255.56     21.28 o 
 -17   2   6       65.40       61.78     12.57 o 
 -16   2   6        0.59        0.00      7.03 o 
 -15   2   6     1343.73     1330.11    130.21 o 
 -14   2   6       80.92       87.10      9.49 o 
 -13   2   6       35.27       36.95      7.31 o 
 -12   2   6     3105.21     3458.80    449.43 o 
 -11   2   6      362.53      399.52     52.18 o 
 -10   2   6      892.72      914.02    134.73 o 
  -9   2   6      100.39       95.79     41.50 o 
  -8   2   6        6.09       11.13      6.07 o 
  -7   2   6      264.90      301.86     26.11 o 
  -6   2   6     3174.15     3010.35    217.82 o 
  -5   2   6     3088.87     3174.00    205.63 o 
  -4   2   6     3837.58     3818.06    237.88 o 
  -3   2   6     2586.81     2382.65    143.70 o 
  -2   2   6       40.89       35.86      5.14 o 
  -1   2   6        8.60        3.83      3.37 o 
   0   2   6     6524.15     6281.96    812.56 o 
   1   2   6      611.32      519.18    195.94 o 
   2   2   6      629.20      632.76    105.41 o 
   3   2   6     3896.18     3769.77    224.44 o 
   4   2   6      138.09      165.57     14.18 o 
   5   2   6       73.76       77.28     12.24 o 
   6   2   6      783.67      694.87     27.33 o 
   7   2   6      965.03     1138.85     43.23 o 
   8   2   6      972.13     1072.11     29.49 o 
   9   2   6     1922.90     2198.59     60.96 o 
  10   2   6      121.08      142.63     11.73 o 
  11   2   6       33.09       25.30      7.44 o 
  12   2   6      925.67      951.89     49.72 o 
  13   2   6       39.06       29.89      8.97 o 
  14   2   6       29.74       30.25      9.36 o 
  15   2   6      225.74      260.13     18.67 o 
  16   2   6        5.08        6.43     12.39 o 
  17   2   6       85.51       64.97     16.62 o 
  18   2   6      580.40      595.77     37.11 o 
  19   2   6      124.50      137.40     23.94 o 
  20   2   6        8.39       14.92     15.29 o 
  21   2   6      566.14      491.14     38.17 o 
  22   2   6      601.73      454.70     95.64 o 
  23   2   6      121.49       90.92     51.08 o 
  24   2   6     1992.37     1553.64    116.26 o 
  25   2   6       97.96       84.59     46.81 o 
  26   2   6        0.22        0.53     20.70 o 
  27   2   6      284.49      246.32    106.66 o 
  28   2   6       11.64        0.00     25.83 o 
  29   2   6        0.66        0.00     25.34 o 
  30   2   6       64.60       52.86     34.10 o 
 -32   3   6       27.91       51.94     34.17 o 
 -31   3   6       76.32       60.89     27.29 o 
 -30   3   6        8.49       20.45     22.27 o 
 -29   3   6       75.51       76.26     27.15 o 
 -28   3   6      307.53      272.46     37.38 o 
 -27   3   6       82.03       94.13     22.99 o 
 -26   3   6      489.80      507.77     37.33 o 
 -25   3   6     1535.03     1610.29     74.12 o 
 -24   3   6      448.11      494.59     36.25 o 
 -23   3   6      573.78      666.12     60.88 o 
 -22   3   6      973.17     1065.47    103.04 o 
 -21   3   6        0.33        0.00     13.37 o 
 -20   3   6     1385.41     1500.37    238.90 o 
 -19   3   6        0.59        0.00      9.65 o 
 -18   3   6        3.09       14.06     10.17 o 
 -17   3   6     1035.78     1164.10    193.36 o 
 -16   3   6     2700.41     2918.57    479.00 o 
 -15   3   6       39.26       44.08     20.73 o 
 -14   3   6      318.51      350.00     51.63 o 
 -13   3   6       30.65       27.31     11.25 o 
 -12   3   6      114.97      104.43     19.64 o 
 -11   3   6     1974.10     1683.53    400.63 o 
 -10   3   6     3594.63     3539.02    634.15 o 
  -9   3   6        1.42        6.17      7.56 o 
  -8   3   6      245.51      245.28     16.50 o 
  -7   3   6     1751.49     1795.84     86.92 o 
  -6   3   6      380.04      355.81     19.24 o 
  -5   3   6      322.13      266.64     17.49 o 
  -4   3   6      643.49      665.72     31.72 o 
  -3   3   6      832.29      734.51     33.35 o 
  -2   3   6     7544.53     6791.35    507.06 o 
  -1   3   6     4509.63     4402.71     71.20 o 
   0   3   6       51.23       38.30      9.14 o 
   1   3   6     1467.84     1321.01     90.89 o 
   2   3   6     1095.52     1201.42     87.87 o 
   3   3   6      593.89      563.85     42.26 o 
   4   3   6      267.54      233.95     12.89 o 
   5   3   6      600.24      594.57     25.82 o 
   6   3   6        7.50       12.76      5.89 o 
   7   3   6     1697.56     2040.11    167.71 o 
   8   3   6        0.12        1.44      5.38 o 
   9   3   6       55.06       43.30      7.98 o 
  10   3   6        5.42       11.89      6.39 o 
  11   3   6      565.01      694.77     60.99 o 
  12   3   6      529.38      556.72     32.08 o 
  13   3   6      165.58      183.57     22.66 o 
  14   3   6      275.45      324.25     28.09 o 
  15   3   6      238.55      221.64     27.74 o 
  16   3   6     1087.19     1222.14     89.32 o 
  17   3   6      216.83      260.00     32.74 o 
  18   3   6       96.96      100.69     20.34 o 
  19   3   6       70.60       66.46     19.86 o 
  20   3   6      198.96      217.26     46.47 o 
  21   3   6       23.20       37.78     24.75 o 
  22   3   6       54.78       42.19     27.32 o 
  23   3   6      109.37       78.92     30.87 o 
  24   3   6        4.19        8.64     24.34 o 
  25   3   6      166.87      135.86     37.56 o 
  26   3   6       55.09       39.86     28.96 o 
  27   3   6        0.30        0.00     26.89 o 
  28   3   6        1.36        0.00     25.85 o 
  29   3   6        0.35        0.00     22.90 o 
 -30   4   6       47.27       41.15     27.35 o 
 -29   4   6        0.41        7.37     22.04 o 
 -28   4   6        1.54        1.52     21.04 o 
 -27   4   6       50.69       33.23     21.70 o 
 -26   4   6      131.88       99.08     27.92 o 
 -25   4   6      320.36      328.19     39.60 o 
 -24   4   6      273.17      257.49     38.21 o 
 -23   4   6      449.17      408.84     93.87 o 
 -22   4   6       47.09       56.73     18.67 o 
 -21   4   6       21.26        1.19     15.03 o 
 -20   4   6      105.87      107.42     27.94 o 
 -19   4   6      197.89      228.19     50.43 o 
 -18   4   6       65.82       65.65     16.47 o 
 -17   4   6       12.69       17.29     11.80 o 
 -16   4   6       76.61       99.02     16.78 o 
 -15   4   6      221.75      240.46     26.22 o 
 -14   4   6        3.80        5.79     11.92 o 
 -13   4   6        9.95       20.96     10.84 o 
 -12   4   6       35.42       16.44     15.16 o 
 -11   4   6      167.38      159.97     26.26 o 
 -10   4   6      127.68      124.74     22.55 o 
  -9   4   6       74.43       94.80     19.41 o 
  -8   4   6       86.61       95.12     12.33 o 
  -7   4   6      278.92      272.67     15.76 o 
  -6   4   6       63.86       68.36     10.69 o 
  -5   4   6      398.67      360.08     27.27 o 
  -4   4   6      123.82      113.88     12.25 o 
  -3   4   6     1079.94      875.64    197.61 o 
  -2   4   6       17.36       23.72      8.06 o 
  -1   4   6      187.80      180.89     18.76 o 
   0   4   6     4317.00     4146.47    260.79 o 
   1   4   6       39.30       42.16     12.32 o 
   2   4   6      961.61      862.88     36.55 o 
   3   4   6      165.18      141.29     17.73 o 
   4   4   6      399.12      371.60     18.87 o 
   5   4   6      159.22      172.83     14.01 o 
   6   4   6      145.13      140.73     13.23 o 
   7   4   6      114.94      105.23     16.74 o 
   8   4   6       96.25       78.71     15.89 o 
   9   4   6       70.77       86.16     16.98 o 
  10   4   6       16.92       17.42     11.08 o 
  11   4   6       68.16       85.85     17.45 o 
  12   4   6      601.57      631.00     36.42 o 
  13   4   6      556.10      608.76     36.10 o 
  14   4   6      146.03      133.93     22.38 o 
  15   4   6        4.74        0.00     11.51 o 
  16   4   6        0.54        8.70     16.22 o 
  17   4   6        8.65        5.94     17.84 o 
  18   4   6       58.81      102.78     42.94 o 
  19   4   6       95.60      103.30     30.59 o 
  20   4   6        0.69        6.62     23.45 o 
  21   4   6      137.40      139.87     37.18 o 
  22   4   6      631.23      612.43     62.47 o 
  23   4   6      356.68      418.88     55.20 o 
  24   4   6        5.59        6.05     24.69 o 
  25   4   6        7.31       18.35     29.67 o 
  26   4   6        0.41       24.09     28.62 o 
  27   4   6       18.92       10.33     31.04 o 
  28   4   6       15.12        0.00     29.25 o 
 -28   5   6       37.87       15.47     30.25 o 
 -27   5   6        0.68       11.57     29.17 o 
 -26   5   6       15.87        0.00     27.23 o 
 -25   5   6      217.93      196.41     44.27 o 
 -24   5   6        0.96       60.27     30.85 o 
 -23   5   6       50.20       36.74     29.12 o 
 -22   5   6       33.95       25.69     26.52 o 
 -21   5   6      208.80      174.54     38.29 o 
 -20   5   6        1.89        0.50     23.11 o 
 -19   5   6       11.41       31.77     19.93 o 
 -18   5   6       66.51       65.19     21.20 o 
 -17   5   6       23.97       11.04     16.60 o 
 -16   5   6      447.89      469.69     42.83 o 
 -15   5   6        0.15       11.56     14.08 o 
 -14   5   6      254.16      335.83     50.69 o 
 -13   5   6       76.37       61.51     24.29 o 
 -12   5   6       11.21        0.00     12.13 o 
 -11   5   6       78.26       83.71     27.46 o 
 -10   5   6       62.08       54.48     23.23 o 
  -9   5   6      280.48      312.61     33.76 o 
  -8   5   6       17.41        5.28     12.44 o 
  -7   5   6        4.37        2.54      8.80 o 
  -6   5   6       30.44       28.66     11.63 o 
  -5   5   6        0.05        0.00      6.49 o 
  -4   5   6       21.33       19.57      9.39 o 
  -3   5   6       95.16      100.06     14.07 o 
  -2   5   6        4.66        8.60      8.31 o 
  -1   5   6      164.36      139.34     18.50 o 
   0   5   6       42.08       39.73     12.71 o 
   1   5   6        6.46       25.23     24.70 o 
   2   5   6      122.24      109.32     21.45 o 
   3   5   6      954.86      913.54     50.83 o 
   4   5   6       44.36       44.45     16.57 o 
   5   5   6       35.88       19.38     12.21 o 
   6   5   6       38.60       53.36     28.17 o 
   7   5   6      610.03      600.00     35.33 o 
   8   5   6       43.83       31.30     14.59 o 
   9   5   6        2.44       10.89     12.38 o 
  10   5   6      227.95      221.64     26.29 o 
  11   5   6       99.34       96.06     20.25 o 
  12   5   6      263.19      324.13     40.50 o 
  13   5   6      287.40      384.87     44.89 o 
  14   5   6        4.66        6.66     18.42 o 
  15   5   6        4.44        0.00     16.84 o 
  16   5   6      445.97      500.00     52.44 o 
  17   5   6       44.64       48.19     27.54 o 
  18   5   6        7.61        8.07     20.31 o 
  19   5   6        6.85       28.10     24.83 o 
  20   5   6       15.22        9.86     22.64 o 
  21   5   6        8.06        1.76     21.65 o 
  22   5   6        2.89        5.38     27.13 o 
  23   5   6       12.64        2.53     26.54 o 
  24   5   6       15.77        4.77     32.13 o 
  25   5   6        3.46        0.00     28.86 o 
 -25   6   6       76.36       75.92     37.82 o 
 -24   6   6        5.84        9.41     29.32 o 
 -23   6   6       19.00       16.55     28.09 o 
 -22   6   6        1.36        0.00     25.83 o 
 -21   6   6       17.72        0.00     33.44 o 
 -20   6   6       12.28        0.00     23.68 o 
 -19   6   6       21.41       28.93     25.13 o 
 -18   6   6       40.73       54.74     25.26 o 
 -17   6   6        4.21       33.67     23.14 o 
 -16   6   6       24.70       23.35     21.12 o 
 -15   6   6       30.27       33.38     19.18 o 
 -14   6   6       43.88       40.34     18.47 o 
 -13   6   6       70.62       98.56     38.01 o 
 -12   6   6        8.28        0.00     14.69 o 
 -11   6   6       58.56       56.32     33.44 o 
 -10   6   6       90.60      122.71     28.12 o 
  -9   6   6        0.34        0.00     13.70 o 
  -8   6   6        5.67        7.04     15.43 o 
  -7   6   6      152.74       65.44     67.23 o 
  -6   6   6       16.49        2.07     12.85 o 
  -5   6   6       50.05       59.81     21.13 o 
  -4   6   6       29.18       19.50     14.14 o 
  -3   6   6        1.74        1.01     11.66 o 
  -2   6   6       75.21       81.12     16.17 o 
  -1   6   6       48.70       44.45     13.95 o 
   0   6   6        3.74        0.00     12.02 o 
   1   6   6      277.24      259.92     26.81 o 
   2   6   6      148.38      170.18     23.32 o 
   3   6   6        0.79        0.00     12.56 o 
   4   6   6      241.59      237.09     27.02 o 
   5   6   6       95.91       78.77     19.63 o 
   6   6   6      224.40      220.71     26.78 o 
   7   6   6        3.36       10.56     12.61 o 
   8   6   6       50.58       37.92     16.35 o 
   9   6   6        7.46        0.00     16.53 o 
  10   6   6       29.54       37.57     23.83 o 
  11   6   6       27.36       31.93     24.05 o 
  12   6   6        0.38        0.00     17.70 o 
  13   6   6        8.74       21.49     22.66 o 
  14   6   6       49.94       32.27     26.05 o 
  15   6   6        2.02       13.61     23.65 o 
  16   6   6       12.66        0.00     20.34 o 
  17   6   6        4.11       36.05     27.70 o 
  18   6   6        1.91        0.00     20.80 o 
  19   6   6        9.22        8.45     27.03 o 
  20   6   6        1.46        0.00     25.46 o 
  21   6   6        4.28       16.44     25.88 o 
  22   6   6       53.19       52.80     33.33 o 
 -21   7   6       73.69       92.18     38.58 o 
 -20   7   6        3.63        0.00     23.33 o 
 -19   7   6       10.20       30.97     28.36 o 
 -18   7   6       17.79        0.00     21.92 o 
 -17   7   6        2.84        8.72     25.54 o 
 -16   7   6        1.04        7.59     28.16 o 
 -15   7   6       15.67       13.60     24.36 o 
 -14   7   6        6.11       13.65     24.64 o 
 -13   7   6       11.98       16.80     22.48 o 
 -12   7   6       77.71       90.81     40.13 o 
 -11   7   6       30.25       24.71     31.68 o 
 -10   7   6       17.63       14.26     20.47 o 
  -9   7   6       50.19        0.00     36.25 o 
  -8   7   6        2.57        3.37     16.23 o 
  -7   7   6        7.68       30.97     21.90 o 
  -6   7   6       29.66       38.56     22.61 o 
  -5   7   6        4.91       10.75     17.67 o 
  -4   7   6       14.04        0.08     24.29 o 
  -3   7   6        0.63        0.00     17.40 o 
  -2   7   6       81.53       91.17     27.86 o 
  -1   7   6        0.14        0.00     15.22 o 
   0   7   6       18.54       10.09     16.90 o 
   1   7   6        0.13       16.58     19.11 o 
   2   7   6       10.75       12.67     17.42 o 
   3   7   6        9.41        5.74     15.18 o 
   4   7   6       24.11       35.02     17.40 o 
   5   7   6        7.83       19.29     22.25 o 
   6   7   6      120.62      134.52     32.48 o 
   7   7   6       38.37       50.45     25.02 o 
   8   7   6       42.30       57.00     26.82 o 
   9   7   6        5.33       10.41     22.32 o 
  10   7   6        0.14        7.07     23.51 o 
  11   7   6        5.37        2.19     22.99 o 
  12   7   6        8.63       21.66     25.26 o 
  13   7   6        1.94       12.30     24.68 o 
  14   7   6        3.65        0.00     23.00 o 
  15   7   6        0.67       20.66     27.73 o 
  16   7   6       75.30       79.95     34.25 o 
  17   7   6       12.50        5.02     27.60 o 
  18   7   6        7.50        1.19     31.29 o 
  19   7   6        3.81       13.63     29.74 o 
 -15   8   6        2.01       31.53     31.76 o 
 -14   8   6        2.56       32.30     29.54 o 
 -13   8   6       19.09       35.53     42.94 o 
 -12   8   6        0.21       16.93     27.34 o 
 -11   8   6        0.56       12.81     24.15 o 
 -10   8   6        2.32       12.67     30.27 o 
  -8   8   6        0.49        0.00     28.86 o 
  -7   8   6        0.58        7.74     30.27 o 
  -6   8   6       19.09       19.07     23.05 o 
  -5   8   6        6.17        0.00     20.89 o 
  -4   8   6       11.48       12.94     22.45 o 
  -3   8   6       14.81       27.43     24.96 o 
  -2   8   6       28.20       13.98     27.81 o 
  -1   8   6       28.92        9.86     21.96 o 
   0   8   6       39.71       24.64     23.89 o 
   1   8   6      128.12      151.36     54.91 o 
   2   8   6        8.66        9.86     36.61 o 
   3   8   6        0.07        0.70     35.20 o 
   4   8   6       27.16        4.93     39.42 o 
   5   8   6       50.59       53.50     47.87 o 
   6   8   6       49.44       69.83     31.28 o 
   7   8   6        0.33       18.83     25.91 o 
   8   8   6        5.06        3.56     25.26 o 
   9   8   6       10.33       20.41     27.86 o 
  10   8   6        0.15        0.00     24.60 o 
  11   8   6        1.66        0.00     25.85 o 
  12   8   6        1.31        6.09     28.05 o 
  13   8   6        0.36        0.00     26.30 o 
 -34   1   7        5.09       10.53     30.96 o 
 -33   1   7        2.51       17.82     30.32 o 
 -32   1   7      394.74      438.18     56.96 o 
 -31   1   7        5.33       11.99     26.16 o 
 -30   1   7       11.93       18.11     25.37 o 
 -29   1   7      100.30      104.29     32.53 o 
 -28   1   7       42.93       63.17     27.36 o 
 -27   1   7       57.95       19.17     29.57 o 
 -26   1   7      940.01      829.78     47.69 o 
 -25   1   7        4.37       13.32     16.28 o 
 -24   1   7      229.76      205.98     32.37 o 
 -23   1   7    14972.55    15074.93    629.79 o 
 -22   1   7       11.37       20.29     14.29 o 
 -21   1   7       94.87       81.55     15.46 o 
 -20   1   7      226.76      190.70     19.53 o 
 -19   1   7        3.61        5.53      8.29 o 
 -18   1   7      148.75      157.32     14.16 o 
 -17   1   7     1585.18     1846.46    101.54 o 
 -16   1   7       58.77       80.74     11.75 o 
 -15   1   7      106.92      102.79     10.13 o 
 -14   1   7     2973.84     3859.87    227.88 o 
 -13   1   7      131.79      151.16     10.23 o 
 -12   1   7      461.61      546.53     41.69 o 
 -11   1   7     2439.23     3359.60    213.53 o 
 -10   1   7       72.44       72.36      5.70 o 
  -9   1   7       29.03       28.00      5.29 o 
  -8   1   7    25639.41    27749.15   6294.15 o 
  -7   1   7      381.03      388.45    102.48 o 
  -6   1   7       67.39       67.07      8.84 o 
  -5   1   7      252.68      251.65     17.48 o 
  -4   1   7       32.92       31.36      5.59 o 
  -3   1   7       54.10       49.46      5.56 o 
  -2   1   7      954.38      824.45     83.66 o 
  -1   1   7      135.64      129.30     22.77 o 
   0   1   7       45.41       60.02      9.66 o 
   1   1   7       16.23        5.79      3.01 o 
   2   1   7       58.72       78.06      9.33 o 
   3   1   7       89.38      116.22     11.46 o 
   4   1   7     3011.60     2630.20    178.67 o 
   5   1   7       24.52       32.71     10.86 o 
   6   1   7        0.51        2.20      5.04 o 
   7   1   7      319.62      484.12    104.49 o 
   8   1   7       34.47       35.31      9.96 o 
   9   1   7       11.57        5.65      8.39 o 
  10   1   7     8732.54     8804.21    827.43 o 
  11   1   7      229.55      216.00     18.03 o 
  12   1   7        0.07        3.77      6.05 o 
  13   1   7     1159.62     1674.56    152.17 o 
  14   1   7      143.99      143.54     24.21 o 
  15   1   7        0.85        0.00      7.59 o 
  16   1   7     3870.43     4036.15    325.52 o 
  17   1   7       20.66       25.10     10.20 o 
  18   1   7        0.07        0.00      7.33 o 
  19   1   7       15.82        7.40     11.79 o 
  20   1   7       20.38        5.47     11.99 o 
  21   1   7       13.41        0.00     12.21 o 
  22   1   7      567.33      566.98     74.49 o 
  23   1   7        3.16        2.47     17.18 o 
  24   1   7        0.45        0.00     16.95 o 
  25   1   7      319.60      365.21     38.53 o 
  26   1   7       56.67       71.56     24.72 o 
  27   1   7       11.42       17.67     21.20 o 
  28   1   7       73.05       47.34     29.82 o 
  29   1   7        0.26        8.45     27.38 o 
  30   1   7        4.70        0.00     26.54 o 
 -33   2   7        8.34       16.19     42.24 o 
 -32   2   7        0.22        0.00     35.20 o 
 -31   2   7       46.10       54.91     32.36 o 
 -30   2   7       76.20       80.24     26.88 o 
 -29   2   7        4.75       11.13     20.02 o 
 -28   2   7       18.57       24.54     16.81 o 
 -27   2   7      205.38      195.13     25.90 o 
 -26   2   7        4.47       14.37     15.88 o 
 -25   2   7       31.49       22.70     16.81 o 
 -24   2   7     1900.90     1916.89     98.75 o 
 -23   2   7      632.40      641.02     38.34 o 
 -22   2   7     2553.25     2479.87    122.80 o 
 -21   2   7       35.98       38.87     14.70 o 
 -20   2   7        2.36        0.66     10.46 o 
 -19   2   7        0.77        0.00      9.41 o 
 -18   2   7       14.06        7.22     10.08 o 
 -17   2   7       56.41       46.22     12.07 o 
 -16   2   7      357.33      340.09     33.94 o 
 -15   2   7      717.24      722.34     71.89 o 
 -14   2   7        0.00        0.00      7.24 o 
 -13   2   7      212.62      260.34     29.08 o 
 -12   2   7       24.44       18.76      8.97 o 
 -11   2   7       27.30       38.83      9.87 o 
 -10   2   7      159.21      131.84     43.52 o 
  -9   2   7      473.98      356.70     62.33 o 
  -8   2   7       31.19       30.13      8.17 o 
  -7   2   7      170.74      157.81     22.88 o 
  -6   2   7     1399.46     1791.87    203.74 o 
  -5   2   7      862.70      986.91     74.80 o 
  -4   2   7     7334.58     8056.91    670.94 o 
  -3   2   7     1075.18     1284.77    101.41 o 
  -2   2   7       93.84      112.48      8.15 o 
  -1   2   7      529.02      483.68     37.73 o 
   0   2   7       25.45       16.28      4.77 o 
   1   2   7       20.22       21.12      6.91 o 
   2   2   7     1597.09     1787.52     46.62 o 
   3   2   7     4455.44     5387.57    134.04 o 
   4   2   7      359.82      434.06     34.46 o 
   5   2   7      268.34      370.18     25.11 o 
   6   2   7        4.74        5.87      6.63 o 
   7   2   7        0.34        0.00      5.79 o 
   8   2   7      305.30      380.81     22.89 o 
   9   2   7        6.65        4.21      4.17 o 
  10   2   7       10.63        2.58      5.08 o 
  11   2   7        5.05        7.21      5.77 o 
  12   2   7      505.09      394.23     25.11 o 
  13   2   7      176.82      162.63     15.85 o 
  14   2   7      315.37      323.54     27.21 o 
  15   2   7       50.92       77.03     18.25 o 
  16   2   7        8.22        8.74     11.92 o 
  17   2   7       74.09       56.95     17.16 o 
  18   2   7       11.21       26.76     15.08 o 
  19   2   7        0.00        0.00     11.87 o 
  20   2   7        2.04        0.00     13.53 o 
  21   2   7      171.93      158.47     26.22 o 
  22   2   7       79.21       79.88     22.20 o 
  23   2   7      606.45      623.50     81.33 o 
  24   2   7      384.80      336.55     68.30 o 
  25   2   7       95.90       56.56     28.74 o 
  26   2   7       64.11       47.99     28.36 o 
  27   2   7       33.91        9.04     23.83 o 
  28   2   7       30.84       11.60     26.46 o 
  29   2   7       53.11       72.70     35.67 o 
  30   2   7        0.60        0.00     30.35 o 
 -32   3   7       34.84       56.36     33.96 o 
 -31   3   7       10.02        5.64     28.76 o 
 -30   3   7        0.36       22.79     22.67 o 
 -29   3   7      279.43      255.05     37.38 o 
 -28   3   7      146.72      149.38     26.64 o 
 -27   3   7      452.25      468.56     37.40 o 
 -26   3   7      125.66      115.37     24.79 o 
 -25   3   7       15.46        6.03     16.37 o 
 -24   3   7        4.22        0.00     16.35 o 
 -23   3   7     1065.14     1126.28    129.64 o 
 -22   3   7     1615.21     1798.32    200.23 o 
 -21   3   7     3651.44     3807.16    357.10 o 
 -20   3   7      652.88      632.30     92.68 o 
 -19   3   7       16.85        9.98      9.94 o 
 -18   3   7      124.07      111.12     29.98 o 
 -17   3   7      301.53      327.11     53.37 o 
 -16   3   7      379.58      363.29     60.87 o 
 -15   3   7      780.13      927.94    166.57 o 
 -14   3   7      162.60      170.76     28.47 o 
 -13   3   7       39.30       33.09     15.10 o 
 -12   3   7      505.07      432.29     71.19 o 
 -11   3   7      791.61      743.41    169.74 o 
 -10   3   7     2352.34     2545.26    265.81 o 
  -9   3   7     1425.49     1561.08    111.49 o 
  -8   3   7       26.04       30.21      6.98 o 
  -7   3   7       16.94       22.53      5.14 o 
  -6   3   7      764.53      806.30     43.58 o 
  -5   3   7       12.20       18.17      5.34 o 
  -4   3   7       47.67       43.81     10.26 o 
  -3   3   7     1913.63     1896.51    137.82 o 
  -2   3   7        0.04        0.00      6.25 o 
  -1   3   7      822.01      743.70    101.58 o 
   0   3   7     2038.07     2249.31     54.07 o 
   1   3   7     2535.99     2493.62    190.21 o 
   2   3   7      234.92      245.22     30.91 o 
   3   3   7        3.46        0.00      6.60 o 
   4   3   7      289.97      308.51     14.53 o 
   5   3   7     2417.47     2688.72    116.67 o 
   6   3   7     1612.68     1890.47    124.44 o 
   7   3   7        5.38        7.91      8.73 o 
   8   3   7      166.78      262.70     18.22 o 
   9   3   7       28.95       48.11     12.61 o 
  10   3   7       57.06       61.08     13.44 o 
  11   3   7       56.74       87.05     15.94 o 
  12   3   7      197.12      266.71     24.86 o 
  13   3   7      873.62      874.02     50.29 o 
  14   3   7        2.96       10.12     11.80 o 
  15   3   7       90.36      140.79     22.26 o 
  16   3   7      126.04      129.03     22.06 o 
  17   3   7       51.75       47.58     17.45 o 
  18   3   7       15.13       18.29     14.58 o 
  19   3   7        0.05        0.00     12.94 o 
  20   3   7      354.43      303.68     32.52 o 
  21   3   7       82.58       68.74     28.12 o 
  22   3   7        3.62        0.00     20.62 o 
  23   3   7       13.50        0.00     22.55 o 
  24   3   7       13.23       32.73     26.88 o 
  25   3   7        2.93        0.00     24.46 o 
  26   3   7       81.32       97.89     36.18 o 
  27   3   7        2.09       20.22     30.06 o 
  28   3   7        0.03        0.00     25.60 o 
  29   3   7       28.80       36.84     32.76 o 
 -30   4   7       33.38       55.50     27.61 o 
 -29   4   7       19.97       25.68     24.18 o 
 -28   4   7       37.65       27.51     24.57 o 
 -27   4   7       18.86       17.67     21.52 o 
 -26   4   7        1.29        2.96     17.73 o 
 -25   4   7      200.38      133.07     44.97 o 
 -24   4   7      412.14      455.97     44.94 o 
 -23   4   7        1.64        7.20     15.69 o 
 -22   4   7      680.70      747.68    115.15 o 
 -21   4   7      310.44      350.59     41.25 o 
 -20   4   7       30.99       26.78     16.40 o 
 -19   4   7       43.98       39.52     16.11 o 
 -18   4   7      236.82      267.70     46.28 o 
 -17   4   7       15.28        6.92     11.34 o 
 -16   4   7       32.44       25.78     12.46 o 
 -15   4   7      463.70      633.96    136.60 o 
 -14   4   7        0.90        0.96      9.99 o 
 -13   4   7       77.74       51.25     17.95 o 
 -12   4   7       29.44       22.19     10.80 o 
 -11   4   7       55.44       57.33     14.47 o 
 -10   4   7       36.87       44.27     12.95 o 
  -9   4   7      148.82      146.23     17.04 o 
  -8   4   7       25.50       26.91      7.19 o 
  -7   4   7      579.22      674.85     36.03 o 
  -6   4   7      403.39      426.57     26.93 o 
  -5   4   7       14.21        6.98      6.31 o 
  -4   4   7        0.31        1.52      6.22 o 
  -3   4   7     1301.56     1176.50    106.25 o 
  -2   4   7      520.41      417.91     76.45 o 
  -1   4   7      677.44      696.36     53.83 o 
   0   4   7     1724.87     1724.29    104.44 o 
   1   4   7     1401.37     1350.97    107.60 o 
   2   4   7     1232.73     1234.25     60.82 o 
   3   4   7       33.30       46.65     12.79 o 
   4   4   7        1.84        0.00      6.81 o 
   5   4   7      348.05      374.00     18.41 o 
   6   4   7        0.78        0.00      7.97 o 
   7   4   7      190.24      193.67     21.32 o 
   8   4   7       19.86        8.83      9.81 o 
   9   4   7      180.54      170.88     20.73 o 
  10   4   7        6.15        1.26     10.20 o 
  11   4   7      164.74      159.31     22.36 o 
  12   4   7       42.55       35.92     15.21 o 
  13   4   7       30.48       31.04     15.01 o 
  14   4   7      190.59      235.06     29.35 o 
  15   4   7      139.42      130.11     23.01 o 
  16   4   7        9.02        0.00     13.05 o 
  17   4   7      163.06      222.71     65.47 o 
  18   4   7        0.30        0.00     17.54 o 
  19   4   7       20.92       26.04     32.38 o 
  20   4   7        0.06        0.00     18.40 o 
  21   4   7       43.79       47.65     26.54 o 
  22   4   7       45.76       43.84     28.82 o 
  23   4   7        9.39       39.53     29.09 o 
  24   4   7        3.98       39.39     30.32 o 
  25   4   7       34.84       33.95     31.58 o 
  26   4   7      102.02       74.43     37.17 o 
  27   4   7        9.57       18.34     28.26 o 
 -28   5   7       40.93        2.53     26.01 o 
 -27   5   7       56.04       57.53     34.53 o 
 -26   5   7        4.25        0.00     25.02 o 
 -25   5   7       10.33        0.00     24.33 o 
 -24   5   7        0.26        5.21     27.22 o 
 -23   5   7       25.76        0.00     32.38 o 
 -22   5   7      343.36      374.90     52.02 o 
 -21   5   7      715.62      742.11     60.69 o 
 -20   5   7      455.96      579.77     85.04 o 
 -19   5   7       10.93        4.92     18.09 o 
 -18   5   7      275.35      345.07     56.77 o 
 -17   5   7       70.94       40.01     18.20 o 
 -16   5   7      104.82      107.79     23.68 o 
 -15   5   7       29.83       46.46     31.68 o 
 -14   5   7       49.95       46.01     21.47 o 
 -13   5   7       17.87        8.62     14.08 o 
 -12   5   7        4.28       10.94     14.53 o 
 -11   5   7       29.25       40.27     18.62 o 
 -10   5   7      482.71      533.35     41.39 o 
  -9   5   7       97.15      122.84     24.38 o 
  -8   5   7      248.26      228.18     29.97 o 
  -7   5   7        7.23        0.00      8.92 o 
  -6   5   7      151.16      150.41     18.62 o 
  -5   5   7       59.57       49.98     11.10 o 
  -4   5   7        6.85        9.21      7.99 o 
  -3   5   7       57.94       72.81     12.67 o 
  -2   5   7        0.18        0.00      7.61 o 
  -1   5   7        0.02        0.00      7.58 o 
   0   5   7        8.26        9.11     10.40 o 
   1   5   7      903.99      947.76     47.91 o 
   2   5   7        9.72        5.76     10.60 o 
   3   5   7        9.29       15.84     11.59 o 
   4   5   7        0.26        6.92     10.60 o 
   5   5   7       50.74       36.15     13.52 o 
   6   5   7      107.46      100.14     18.79 o 
   7   5   7      103.87      135.47     21.60 o 
   8   5   7      109.19      120.81     21.17 o 
   9   5   7        1.59        0.00     11.93 o 
  10   5   7       32.25       30.78     16.00 o 
  11   5   7      118.79      110.02     21.73 o 
  12   5   7      406.96      396.56     33.61 o 
  13   5   7       80.36      101.78     28.25 o 
  14   5   7       37.34       32.73     23.34 o 
  15   5   7        3.51       28.18     22.26 o 
  16   5   7       12.73       13.65     23.05 o 
  17   5   7      224.28      256.57     43.54 o 
  18   5   7       61.20       69.65     29.67 o 
  19   5   7       77.08       50.49     27.04 o 
  20   5   7       59.45       51.24     28.05 o 
  21   5   7        3.40        7.40     24.11 o 
  22   5   7       19.70       30.52     29.85 o 
  23   5   7        8.90        0.00     27.10 o 
  24   5   7        0.09        0.00     30.35 o 
  25   5   7        1.43        0.21     31.81 o 
 -25   6   7      141.03      163.49     45.50 o 
 -24   6   7        2.55        6.34     28.37 o 
 -23   6   7       99.84      100.69     38.46 o 
 -22   6   7       79.72       75.41     34.67 o 
 -21   6   7      149.59      121.36     38.09 o 
 -20   6   7        8.32       17.17     25.37 o 
 -19   6   7        6.49       13.46     24.75 o 
 -18   6   7       79.23       73.05     30.04 o 
 -17   6   7        0.80        0.00     18.93 o 
 -16   6   7       60.73       35.68     18.48 o 
 -15   6   7      154.07      216.87     58.25 o 
 -14   6   7        0.05        0.00     28.16 o 
 -13   6   7       99.49      140.51     31.35 o 
 -12   6   7        5.16        0.00     16.63 o 
 -11   6   7        1.44        0.00     14.46 o 
 -10   6   7        0.00        0.00     13.33 o 
  -9   6   7       37.41       30.06     19.43 o 
  -8   6   7        0.24        6.29     14.88 o 
  -7   6   7        3.35        0.00     15.13 o 
  -6   6   7       30.88       14.66     37.66 o 
  -5   6   7       73.62       72.86     22.90 o 
  -4   6   7        0.25        0.00     14.38 o 
  -3   6   7      144.73      136.65     21.85 o 
  -2   6   7       77.15       69.09     15.05 o 
  -1   6   7      100.27       89.34     16.60 o 
   0   6   7       75.37       81.59     16.58 o 
   1   6   7      247.38      258.79     26.64 o 
   2   6   7      690.54      708.26     39.94 o 
   3   6   7       10.68       11.30     14.36 o 
   4   6   7       55.17       54.67     17.86 o 
   5   6   7      184.74      173.53     24.54 o 
   6   6   7      120.08      104.35     23.93 o 
   7   6   7       19.31        0.03     12.77 o 
   8   6   7       97.48      130.97     23.10 o 
   9   6   7        0.33        0.00     18.43 o 
  10   6   7        7.17        0.00     18.04 o 
  11   6   7        0.65       25.80     21.60 o 
  12   6   7        2.79        0.00     20.12 o 
  13   6   7       15.55       32.18     24.22 o 
  14   6   7       53.24       92.58     31.54 o 
  15   6   7       79.99       48.58     39.77 o 
  16   6   7       19.36        5.69     22.53 o 
  17   6   7       24.27       40.40     26.16 o 
  18   6   7       56.76       73.63     31.57 o 
  19   6   7        0.31       13.37     27.54 o 
  20   6   7        1.26       16.49     29.36 o 
  21   6   7       17.15       30.11     31.97 o 
  22   6   7       68.73       80.44     37.48 o 
 -21   7   7       29.47       40.49     31.81 o 
 -20   7   7      144.45      109.95     38.58 o 
 -19   7   7       10.56        4.23     24.64 o 
 -18   7   7       43.66       30.49     29.04 o 
 -17   7   7       30.89       52.60     31.04 o 
 -16   7   7       38.13       49.60     28.92 o 
 -15   7   7        0.21       19.42     23.85 o 
 -14   7   7        5.99        5.38     23.05 o 
 -12   7   7       24.76       13.51     22.82 o 
 -11   7   7       16.49       32.10     24.61 o 
 -10   7   7        3.04        0.00     20.12 o 
  -9   7   7       15.19        0.00     15.84 o 
  -8   7   7        0.24        4.35     15.63 o 
  -7   7   7       17.73       25.21     20.80 o 
  -6   7   7        4.21        2.52     17.90 o 
  -5   7   7        0.06        0.00     16.53 o 
  -4   7   7       21.89        8.55     16.58 o 
  -3   7   7       10.12       27.45     21.31 o 
  -2   7   7       10.61        0.00     17.42 o 
  -1   7   7        1.46        0.00     16.03 o 
   0   7   7       39.90       43.17     18.72 o 
   1   7   7        0.65        3.62     14.86 o 
   2   7   7       11.30        3.42     15.09 o 
   3   7   7        0.96        6.94     14.65 o 
   4   7   7       14.83        8.30     14.64 o 
   5   7   7       43.85       55.22     26.16 o 
   6   7   7        1.01        0.00     18.10 o 
   7   7   7       25.34       34.92     24.83 o 
   8   7   7        0.03        0.00     20.12 o 
   9   7   7        1.41        0.00     21.48 o 
  10   7   7      133.76      144.81     36.38 o 
  11   7   7        3.45        0.00     23.05 o 
  12   7   7       73.24       59.08     27.54 o 
  13   7   7       33.56       45.00     29.94 o 
  14   7   7       87.15      100.18     36.25 o 
  15   7   7        1.54        0.00     23.95 o 
  16   7   7        8.85        4.60     29.26 o 
  17   7   7       29.86       57.08     32.97 o 
  18   7   7       11.35        4.87     28.36 o 
 -15   8   7       15.18       16.32     30.26 o 
 -14   8   7        0.18        0.00     24.29 o 
 -13   8   7        5.12       43.49     31.37 o 
 -12   8   7        1.87       10.14     26.88 o 
 -10   8   7       12.52        0.00     23.23 o 
  -9   8   7       21.76       33.79     36.61 o 
  -8   8   7        0.11        0.00     20.94 o 
  -7   8   7       16.42        7.69     22.01 o 
  -6   8   7       11.10        0.00     21.22 o 
  -5   8   7        7.23        9.24     23.38 o 
  -4   8   7       13.35       11.75     21.81 o 
  -3   8   7       15.95       29.37     24.64 o 
  -2   8   7        0.30        0.00     21.63 o 
  -1   8   7       27.82       15.43     23.00 o 
   0   8   7        3.25        5.52     20.12 o 
   1   8   7       10.65        0.00     33.09 o 
   2   8   7        7.32        0.70     35.90 o 
   3   8   7        3.79        0.00     35.20 o 
   4   8   7       70.64       49.28     46.46 o 
   5   8   7       19.96        6.34     38.72 o 
   6   8   7       52.87       38.72     47.87 o 
   7   8   7       36.08       57.19     31.62 o 
   8   8   7       87.72      112.47     37.88 o 
   9   8   7        9.77        5.73     26.81 o 
  10   8   7       28.25       21.10     39.77 o 
  11   8   7        3.07       12.74     29.05 o 
  12   8   7        0.48        6.49     28.06 o 
 -34   0   8       46.14       49.28     47.17 o 
 -33   0   8        2.46        0.00     38.01 o 
 -32   0   8       20.76       13.38     40.13 o 
 -31   0   8        4.98       37.31     39.42 o 
 -30   0   8       40.81       67.58     44.35 o 
 -29   0   8        2.01        0.00     30.97 o 
 -28   0   8      241.38      273.87     61.95 o 
 -27   0   8        0.00        0.00     25.34 o 
 -26   0   8       11.84        9.15     31.68 o 
 -25   0   8      462.26      518.23     72.52 o 
 -24   0   8      378.04      384.43     66.18 o 
 -23   0   8      414.68      493.58     67.59 o 
 -22   0   8     7436.81     7553.79    148.80 o 
 -21   0   8       48.08       49.61     15.67 o 
 -20   0   8       96.05      112.30     17.57 o 
 -19   0   8      502.02      462.48     26.81 o 
 -18   0   8       16.36       18.82     10.26 o 
 -17   0   8      211.88      206.28     22.57 o 
 -16   0   8     1018.00      753.54     68.68 o 
 -15   0   8      606.95      620.48     66.40 o 
 -14   0   8        5.85        6.60      7.56 o 
 -13   0   8     4483.29     5148.03    611.54 o 
 -12   0   8        8.68        9.43      8.31 o 
 -11   0   8      442.92      446.10    114.09 o 
 -10   0   8     2655.01     3707.80    944.58 o 
  -9   0   8      186.27      199.05     49.64 o 
  -8   0   8      186.87      164.75     39.43 o 
  -7   0   8    44384.74    44658.03  11693.83 o 
  -6   0   8      158.87      126.13     39.43 o 
  -5   0   8       20.54       17.54      5.73 o 
  -4   0   8     6214.76     5844.53   1049.64 o 
  -3   0   8        0.04        4.74      4.55 o 
  -2   0   8      156.78      155.58     12.69 o 
  -1   0   8    57899.18    63699.74    592.91 o 
   0   0   8       41.76       46.39      8.42 o 
   1   0   8      105.78       96.68     11.62 o 
   2   0   8     4153.38     3912.59    572.13 o 
   3   0   8       57.86       52.10     14.78 o 
   4   0   8      252.11      271.11     28.17 o 
   5   0   8     6794.45     7366.85    254.72 o 
   6   0   8        2.58        3.20      8.11 o 
   7   0   8       23.82       18.62     11.97 o 
   8   0   8       10.20        3.08      8.70 o 
   9   0   8        0.72        0.00      8.96 o 
  10   0   8      109.97      101.69     19.66 o 
  11   0   8        1.32        0.77     10.82 o 
  12   0   8        5.79        0.00     10.13 o 
  13   0   8        0.05        0.00      9.98 o 
  14   0   8       90.63       15.51     15.14 o 
  15   0   8       12.88        7.29     13.91 o 
  16   0   8        2.03        0.00     15.63 o 
  17   0   8      555.49      628.48     46.04 o 
  18   0   8       21.88       27.53     18.12 o 
  19   0   8       32.10       45.76     20.41 o 
  20   0   8      900.90     1128.36     97.90 o 
  21   0   8       21.05       13.70     18.93 o 
  22   0   8        0.00        7.25     16.84 o 
  23   0   8     1509.15     1635.11    152.16 o 
  24   0   8       12.16       21.85     23.11 o 
  25   0   8       71.08      124.12     34.03 o 
  26   0   8     1235.34     1253.78     96.85 o 
  27   0   8        3.71        0.00     24.14 o 
  28   0   8        4.48        0.00     24.25 o 
  29   0   8      167.89      158.75     42.31 o 
  30   0   8        3.28        3.52     41.53 o 
 -34   1   8        3.19       19.07     32.34 o 
 -33   1   8        3.20        0.00     26.82 o 
 -32   1   8        0.46       16.50     28.46 o 
 -31   1   8        4.64        0.00     24.15 o 
 -30   1   8        2.09        0.00     22.32 o 
 -29   1   8        2.74        4.68     23.11 o 
 -28   1   8        5.09        0.00     21.40 o 
 -27   1   8       21.93       35.90     25.88 o 
 -26   1   8      672.59      708.07     44.59 o 
 -25   1   8      160.94      192.88     29.38 o 
 -24   1   8      182.65      180.42     27.80 o 
 -23   1   8      122.81      141.21     23.78 o 
 -22   1   8      450.40      472.91     30.47 o 
 -21   1   8      546.12      507.28     29.28 o 
 -20   1   8        7.85        1.79      9.66 o 
 -19   1   8       22.11       22.46     10.45 o 
 -18   1   8      109.56       99.98     14.61 o 
 -17   1   8       77.95       78.94     10.42 o 
 -16   1   8        0.51        2.29      5.34 o 
 -15   1   8      268.86      224.82     14.69 o 
 -14   1   8       44.99       74.01      8.05 o 
 -13   1   8      239.16      295.81     33.22 o 
 -12   1   8     1170.35     1178.05     90.72 o 
 -11   1   8        4.84        7.71      4.28 o 
 -10   1   8      289.11      329.60     45.74 o 
  -9   1   8     1142.09     1132.61    120.55 o 
  -8   1   8        2.47        6.01      3.24 o 
  -7   1   8      208.86      208.81     23.68 o 
  -6   1   8     1123.00     1136.01    136.45 o 
  -5   1   8      574.60      642.90     60.91 o 
  -4   1   8       53.62       51.66      6.30 o 
  -3   1   8      205.47      244.41     22.77 o 
  -2   1   8       52.18       72.64     10.48 o 
  -1   1   8       25.07       19.64      4.02 o 
   0   1   8      409.23      444.53     43.73 o 
   1   1   8      235.23      277.55     21.42 o 
   2   1   8       60.72       77.92      6.74 o 
   3   1   8      347.47      424.38     23.80 o 
   4   1   8      562.12      600.01     41.87 o 
   5   1   8      424.44      464.27     21.80 o 
   6   1   8     1633.49     1797.57    160.92 o 
   7   1   8      509.26      489.82    154.97 o 
   8   1   8      198.86      223.06     72.89 o 
   9   1   8      565.57      561.39     81.16 o 
  10   1   8     1386.76     1622.01     59.55 o 
  11   1   8       70.29       87.28     15.90 o 
  12   1   8      361.15      413.69     27.44 o 
  13   1   8      447.10      434.80     29.16 o 
  14   1   8        3.79        3.40      8.11 o 
  15   1   8       10.46        9.53      8.88 o 
  16   1   8      638.15      605.25     48.70 o 
  17   1   8       54.44       54.19     12.55 o 
  18   1   8       63.14       60.48     16.25 o 
  19   1   8       45.18       40.73     14.31 o 
  20   1   8        2.57        4.90     13.11 o 
  21   1   8      124.56       72.87     30.28 o 
  22   1   8       24.92       18.01     18.51 o 
  23   1   8       18.83        9.19     17.08 o 
  24   1   8       38.97       16.59     19.73 o 
  25   1   8       23.11        0.00     18.93 o 
  26   1   8        5.37       18.34     20.91 o 
  27   1   8       18.21       29.28     22.29 o 
  28   1   8        2.03        0.00     26.35 o 
  29   1   8        0.32        0.00     23.11 o 
  30   1   8       15.87        0.00     27.54 o 
 -33   2   8        0.27        0.00     40.83 o 
 -32   2   8       26.28       10.56     30.35 o 
 -31   2   8       11.30       14.42     30.97 o 
 -30   2   8        7.30        4.22     25.39 o 
 -29   2   8        1.47       18.08     21.10 o 
 -28   2   8       40.59       45.66     21.07 o 
 -27   2   8        0.02       16.73     16.01 o 
 -26   2   8        1.23        9.98     15.12 o 
 -25   2   8       85.33       84.98     20.19 o 
 -24   2   8        2.05        7.45     16.32 o 
 -23   2   8     1367.57     1305.08     87.55 o 
 -22   2   8     4441.25     4482.69    274.74 o 
 -21   2   8      149.12      154.86     21.52 o 
 -20   2   8        1.74        0.00     11.43 o 
 -19   2   8       70.98       60.37     14.22 o 
 -18   2   8       56.58       45.68     13.04 o 
 -17   2   8      265.44      287.04     36.79 o 
 -16   2   8      456.97      460.47     43.69 o 
 -15   2   8       34.13       26.64     12.92 o 
 -14   2   8        4.79        4.77      7.84 o 
 -13   2   8      394.95      549.39     68.41 o 
 -12   2   8      387.80      473.54     54.36 o 
 -11   2   8      654.62      726.35    110.44 o 
 -10   2   8      139.84       60.68     23.10 o 
  -9   2   8        2.00        5.32      6.21 o 
  -8   2   8        2.39        7.12      6.36 o 
  -7   2   8       64.55       36.10      8.68 o 
  -6   2   8      164.57      200.69     20.78 o 
  -5   2   8      811.09      988.45     99.20 o 
  -4   2   8     5283.80     6049.69    548.96 o 
  -3   2   8      770.39      812.63     74.08 o 
  -2   2   8      228.67      221.25     24.59 o 
  -1   2   8     6479.90     6417.50    546.03 o 
   0   2   8      233.99      233.72     24.60 o 
   1   2   8      451.52      484.62     49.61 o 
   2   2   8     5091.45     5644.54    651.34 o 
   3   2   8      167.08      139.84     55.33 o 
   4   2   8      129.95      121.96     29.17 o 
   5   2   8      518.13      583.08     53.27 o 
   6   2   8      223.04      275.20     24.42 o 
   7   2   8        7.88       15.02      8.49 o 
   8   2   8       19.84       12.46      8.75 o 
   9   2   8      164.96      162.29     17.88 o 
  10   2   8       28.52       26.45      9.79 o 
  11   2   8       14.59       11.72      6.25 o 
  12   2   8       20.04       16.48      7.20 o 
  13   2   8       25.08       36.07     13.59 o 
  14   2   8      261.24      296.65     27.10 o 
  15   2   8        1.70        0.00     11.43 o 
  16   2   8       11.38        6.66     12.54 o 
  17   2   8       10.53        1.92     12.99 o 
  18   2   8       12.30       19.22     14.49 o 
  19   2   8        0.09        0.00     12.79 o 
  20   2   8       45.05       52.31     18.65 o 
  21   2   8       18.58       12.78     17.29 o 
  22   2   8       41.25       44.31     19.42 o 
  23   2   8      590.62      640.17     48.82 o 
  24   2   8      301.55      321.74     37.23 o 
  25   2   8       49.26        1.58     20.44 o 
  26   2   8      295.08      167.02     52.80 o 
  27   2   8        6.00       15.25     27.45 o 
  28   2   8        0.29        0.00     21.63 o 
  29   2   8       30.89       24.46     27.22 o 
 -32   3   8       21.33        6.36     30.85 o 
 -31   3   8       15.91       20.14     30.61 o 
 -30   3   8       56.51       46.59     24.53 o 
 -29   3   8        1.44        0.00     16.40 o 
 -28   3   8       11.15       19.85     18.08 o 
 -27   3   8      165.16      191.05     27.39 o 
 -26   3   8     1174.12     1246.63     89.76 o 
 -25   3   8       50.06       73.00     20.94 o 
 -24   3   8      349.88      376.78     43.90 o 
 -23   3   8      158.74      170.09     25.63 o 
 -22   3   8      459.37      452.51     46.07 o 
 -21   3   8     2375.59     2518.28    279.44 o 
 -20   3   8      420.41      463.09     54.31 o 
 -19   3   8      284.64      274.59     24.84 o 
 -18   3   8      148.90      133.17     22.97 o 
 -17   3   8      301.52      274.18     47.68 o 
 -16   3   8       12.49        2.66     13.02 o 
 -15   3   8      541.11      540.10     86.47 o 
 -14   3   8       25.80       14.18     10.52 o 
 -13   3   8        3.88        0.00      7.60 o 
 -12   3   8       37.82       31.80     19.77 o 
 -11   3   8      821.57      923.19    121.59 o 
 -10   3   8     1114.87     1188.59     79.55 o 
  -9   3   8     5280.07     5560.45    581.19 o 
  -8   3   8     2123.18     2353.38    185.04 o 
  -7   3   8       16.93       22.67      5.37 o 
  -6   3   8      340.07      420.36     30.28 o 
  -5   3   8      618.38      741.55     56.97 o 
  -4   3   8      552.99      577.38     42.45 o 
  -3   3   8      355.79      303.01     26.22 o 
  -2   3   8       35.06       50.36     10.87 o 
  -1   3   8      100.26       96.70     11.06 o 
   0   3   8       44.02       44.92     12.74 o 
   1   3   8      900.72     1077.25     40.58 o 
   2   3   8      190.03      192.81     23.04 o 
   3   3   8      477.73      490.15     46.64 o 
   4   3   8     1023.61      951.08     54.41 o 
   5   3   8       59.08       43.41     12.03 o 
   6   3   8     2346.30     2289.22    155.90 o 
   7   3   8     3261.59     3442.06    267.98 o 
   8   3   8       50.48       57.06     14.78 o 
   9   3   8      205.74      223.85     21.96 o 
  10   3   8        5.07        0.00      8.99 o 
  11   3   8      120.13      103.23     17.66 o 
  12   3   8        0.12        8.60     10.68 o 
  13   3   8      197.06      167.01     22.12 o 
  14   3   8      266.03      292.46     28.34 o 
  15   3   8      613.35      589.43     36.15 o 
  16   3   8       25.96       21.96     17.06 o 
  17   3   8        0.00        0.00     13.02 o 
  18   3   8       88.40      111.28     22.12 o 
  19   3   8      240.39      221.73     28.24 o 
  20   3   8        1.03        1.35     15.01 o 
  21   3   8       75.63       81.86     29.59 o 
  22   3   8      100.47       94.72     32.31 o 
  23   3   8       56.04       27.53     40.13 o 
  24   3   8       98.82       76.68     32.17 o 
  25   3   8       58.79       81.02     33.10 o 
  26   3   8        4.49        8.09     27.54 o 
  27   3   8       29.53       12.26     28.67 o 
  28   3   8        1.21       17.05     30.81 o 
 -30   4   8        2.58        2.29     23.86 o 
 -29   4   8        5.91       12.06     22.25 o 
 -28   4   8       33.90       31.19     22.90 o 
 -27   4   8       34.62       52.00     23.86 o 
 -26   4   8       49.55       53.92     23.82 o 
 -25   4   8      113.44      101.34     36.48 o 
 -24   4   8      128.40      127.19     36.99 o 
 -23   4   8      986.70     1087.15    155.66 o 
 -22   4   8       58.67       33.49     16.64 o 
 -21   4   8      428.28      369.85    100.26 o 
 -20   4   8      580.21      660.60    129.31 o 
 -19   4   8      287.14      377.48     47.18 o 
 -18   4   8        3.08        2.38     12.48 o 
 -17   4   8        3.63       17.73     11.61 o 
 -16   4   8       57.82       82.52     27.75 o 
 -15   4   8       22.59       27.71     12.55 o 
 -14   4   8        9.59        9.56      9.52 o 
 -13   4   8       13.84        9.12     10.95 o 
 -12   4   8      341.25      443.80     48.01 o 
 -11   4   8      138.74      154.81     20.71 o 
 -10   4   8       82.01       99.61     17.59 o 
  -9   4   8       43.28       51.25     13.38 o 
  -8   4   8      280.95      317.64     20.10 o 
  -7   4   8        1.22        0.00      5.52 o 
  -6   4   8      178.13      162.28     13.21 o 
  -5   4   8      132.02      104.53     12.49 o 
  -4   4   8        4.72       20.77      7.69 o 
  -3   4   8       94.25       91.65     11.71 o 
  -2   4   8      174.68      168.77     25.46 o 
  -1   4   8      703.23      565.47     88.24 o 
   0   4   8       12.64        4.28      8.55 o 
   1   4   8      614.82      684.99     31.93 o 
   2   4   8      937.92      884.33     60.34 o 
   3   4   8      147.16      183.60     19.37 o 
   4   4   8        0.01        8.58      6.57 o 
   5   4   8       78.48       63.06     14.45 o 
   6   4   8      588.55      616.70     36.40 o 
   7   4   8      148.85      153.96     20.13 o 
   8   4   8       46.99       67.82     15.82 o 
   9   4   8       21.25       13.56     11.59 o 
  10   4   8        0.00        4.70     11.49 o 
  11   4   8       38.34       44.51     14.91 o 
  12   4   8       21.04       12.29     13.17 o 
  13   4   8       52.81       55.33     19.18 o 
  14   4   8       79.74       88.21     22.85 o 
  15   4   8       15.47        9.99     14.53 o 
  16   4   8       21.51       32.04     17.66 o 
  17   4   8       14.36       35.91     22.64 o 
  18   4   8       63.34       95.24     35.90 o 
  19   4   8       13.23        8.43     23.33 o 
  20   4   8       31.43       47.87     39.42 o 
  21   4   8        8.95        6.38     23.61 o 
  22   4   8        5.40        0.00     22.01 o 
  23   4   8       33.12       36.08     29.59 o 
  24   4   8       36.76       21.07     30.61 o 
  25   4   8      112.73       94.98     36.80 o 
  26   4   8      123.25      153.55     44.23 o 
  27   4   8       30.79       24.86     34.17 o 
 -28   5   8       41.50       37.19     32.30 o 
 -27   5   8      125.90       43.69     33.09 o 
 -26   5   8      139.86      104.82     36.33 o 
 -25   5   8       18.56        1.95     26.10 o 
 -24   5   8       58.38       53.22     29.76 o 
 -23   5   8       22.62       27.72     27.86 o 
 -22   5   8        0.01        0.00     19.38 o 
 -21   5   8      103.11      111.86     27.76 o 
 -20   5   8      128.02      105.12     27.46 o 
 -19   5   8      186.65      260.87     46.06 o 
 -18   5   8       89.58      111.07     25.43 o 
 -17   5   8       17.09       33.00     17.73 o 
 -16   5   8       20.90       50.69     34.49 o 
 -15   5   8       26.25        0.00     27.45 o 
 -14   5   8      150.97      233.12     71.81 o 
 -13   5   8      314.19      322.80     54.92 o 
 -12   5   8        0.39        0.00     13.13 o 
 -11   5   8      423.11      438.22     48.94 o 
 -10   5   8       16.75       19.45     14.63 o 
  -9   5   8      193.58      170.80     28.16 o 
  -8   5   8      401.76      371.03     36.03 o 
  -7   5   8      286.99      310.07     67.59 o 
  -6   5   8      119.58      129.30     18.00 o 
  -5   5   8       67.44       68.87     14.60 o 
  -4   5   8       88.92       80.63     17.16 o 
  -3   5   8       63.98       31.17      9.85 o 
  -2   5   8       97.51      123.06     15.63 o 
  -1   5   8       33.88       39.41     11.06 o 
   0   5   8      128.71      121.69     17.71 o 
   1   5   8      234.59      251.53     23.53 o 
   2   5   8      116.86      140.58     19.64 o 
   3   5   8        1.38       16.60     11.62 o 
   4   5   8      233.73      213.59     23.96 o 
   5   5   8       19.70        4.95     10.55 o 
   6   5   8       96.46      101.71     19.20 o 
   7   5   8        0.33        0.12     11.27 o 
   8   5   8        5.44       13.53     12.42 o 
   9   5   8       16.30        4.38     12.43 o 
  10   5   8      166.60      189.54     27.84 o 
  11   5   8      242.34      239.08     29.30 o 
  12   5   8        0.70        8.31     13.89 o 
  13   5   8        0.00       16.91     14.95 o 
  14   5   8      330.11      382.39     46.23 o 
  15   5   8      936.13     1098.69     69.71 o 
  16   5   8        0.13       13.08     21.31 o 
  17   5   8       49.04       61.69     28.25 o 
  18   5   8       38.44       42.61     27.36 o 
  19   5   8        4.49        0.90     23.57 o 
  20   5   8       27.76       27.87     27.96 o 
  21   5   8        1.38        0.00     22.33 o 
  22   5   8       10.61       26.86     29.32 o 
  23   5   8        0.09        0.00     29.04 o 
  24   5   8       41.04        2.47     29.36 o 
 -25   6   8        3.10       16.95     30.32 o 
 -24   6   8       14.71       17.21     28.41 o 
 -23   6   8      166.92      223.67     47.51 o 
 -22   6   8        0.57       15.61     28.86 o 
 -21   6   8        7.91       14.70     26.66 o 
 -20   6   8       91.47       54.91     31.36 o 
 -19   6   8       53.30       86.95     31.58 o 
 -18   6   8        2.33        0.00     23.51 o 
 -17   6   8       21.56       63.31     21.30 o 
 -16   6   8        3.92       11.30     17.04 o 
 -15   6   8       63.40      123.90     45.05 o 
 -14   6   8       43.11       53.71     36.25 o 
 -13   6   8        6.95        2.58     17.59 o 
 -12   6   8       58.41       38.90     22.50 o 
 -11   6   8       27.02       49.46     24.25 o 
 -10   6   8        2.56        0.00     15.03 o 
  -9   6   8      115.10       98.88     27.13 o 
  -8   6   8       40.62       28.86     18.66 o 
  -7   6   8      124.46       99.61     31.68 o 
  -6   6   8      157.15      159.42     76.03 o 
  -5   6   8       22.09       19.23     17.23 o 
  -4   6   8       25.81       29.51     19.24 o 
  -3   6   8       75.81      109.41     20.27 o 
  -2   6   8      253.55      259.56     27.63 o 
  -1   6   8       34.35       25.61     12.84 o 
   0   6   8      171.36      184.92     21.49 o 
   1   6   8      786.37      816.43     85.77 o 
   2   6   8        8.85       24.45     15.67 o 
   3   6   8      342.41      385.67     32.08 o 
   4   6   8       95.00      101.95     21.02 o 
   5   6   8       76.40       57.42     18.20 o 
   6   6   8        5.55        8.50     13.23 o 
   7   6   8       67.91       66.76     18.58 o 
   8   6   8       39.70       55.25     18.02 o 
   9   6   8       77.87       67.09     18.75 o 
  10   6   8       36.36       38.54     22.82 o 
  11   6   8       39.20       38.37     24.89 o 
  12   6   8       38.74       37.52     25.26 o 
  13   6   8       17.13        0.00     19.72 o 
  14   6   8       18.77       25.93     24.32 o 
  15   6   8       45.00       46.36     27.82 o 
  16   6   8        1.12        7.57     24.61 o 
  17   6   8        0.13       25.32     27.76 o 
  18   6   8        3.27       39.14     29.85 o 
  19   6   8        6.65       27.00     27.90 o 
  20   6   8        0.16       27.97     30.17 o 
  21   6   8        0.04        0.86     28.57 o 
  22   6   8       17.08       39.86     34.30 o 
 -21   7   8        3.59        4.29     27.82 o 
 -20   7   8       15.02        0.51     24.34 o 
 -19   7   8       44.21       35.79     29.09 o 
 -18   7   8       67.84       83.97     33.64 o 
 -17   7   8        3.53        5.30     25.25 o 
 -16   7   8       10.17       22.53     24.69 o 
 -15   7   8        0.18       25.65     22.71 o 
 -13   7   8       48.56       32.17     24.65 o 
 -12   7   8        0.18        0.00     18.74 o 
 -11   7   8        1.48        4.40     18.42 o 
 -10   7   8        9.92        7.41     20.04 o 
  -9   7   8       50.21       52.60     24.55 o 
  -8   7   8       24.18       24.26     27.10 o 
  -7   7   8       45.28       21.91     20.77 o 
  -6   7   8        9.04        4.19     17.84 o 
  -5   7   8        6.22        0.00     15.87 o 
  -4   7   8       15.90       26.34     19.28 o 
  -3   7   8       26.81       23.85     19.39 o 
  -2   7   8        6.25        2.41     16.40 o 
  -1   7   8        1.01       20.10     19.54 o 
   0   7   8       22.55       15.45     19.89 o 
   1   7   8       27.34       34.36     18.69 o 
   2   7   8       48.90       21.23     32.03 o 
   3   7   8       80.90      100.58     23.00 o 
   4   7   8        1.34       21.32     16.99 o 
   5   7   8        3.98        1.85     16.17 o 
   6   7   8       57.78       62.79     28.04 o 
   7   7   8        0.74       12.03     21.75 o 
   8   7   8      142.06      180.28     37.46 o 
   9   7   8        7.70        9.23     23.68 o 
  10   7   8      177.02      156.95     37.82 o 
  11   7   8        0.85        0.00     22.32 o 
  12   7   8        0.03        0.00     21.14 o 
  13   7   8        8.76       31.06     26.89 o 
  14   7   8       18.72       39.33     30.05 o 
  15   7   8       37.09       15.87     29.02 o 
  16   7   8       11.70        0.00     26.57 o 
  17   7   8       10.11       15.65     29.12 o 
 -15   8   8        1.90        0.00     43.29 o 
 -14   8   8        0.05        0.00     30.62 o 
 -13   8   8        2.95       10.82     28.16 o 
 -11   8   8       19.04       19.01     35.20 o 
 -10   8   8        5.13       16.19     29.57 o 
  -9   8   8        0.03        0.00     20.12 o 
  -8   8   8        1.82        0.00     21.95 o 
  -7   8   8       27.89       44.02     27.73 o 
  -6   8   8        0.58       12.74     24.64 o 
  -5   8   8        6.16       22.93     24.25 o 
  -4   8   8       18.69       36.63     28.86 o 
  -3   8   8       44.42       23.92     28.86 o 
  -2   8   8       14.66       15.34     22.66 o 
  -1   8   8       16.15       25.66     24.19 o 
   0   8   8       17.70        3.06     22.53 o 
   1   8   8       54.98       44.28     26.33 o 
   2   8   8       23.70        6.34     39.42 o 
   3   8   8       29.75       16.19     41.53 o 
   5   8   8       24.99       28.16     44.35 o 
   6   8   8        0.01        0.00     40.13 o 
   7   8   8        4.56        0.00     38.01 o 
   8   8   8       11.13        8.05     26.89 o 
   9   8   8        7.95        0.00     25.49 o 
  10   8   8        0.16       26.09     29.09 o 
  11   8   8        5.97       12.78     28.86 o 
 -34   1   9        7.20       10.50     30.17 o 
 -33   1   9       95.74      102.14     38.29 o 
 -32   1   9       17.09       34.18     31.11 o 
 -31   1   9        0.02        0.00     23.95 o 
 -30   1   9      109.22       63.44     30.37 o 
 -29   1   9       10.99       18.96     24.11 o 
 -28   1   9        6.31       10.70     22.25 o 
 -27   1   9     1045.19      939.85     66.23 o 
 -26   1   9       90.08      111.23     31.36 o 
 -25   1   9       19.14        6.10     22.25 o 
 -24   1   9    16240.68    16081.43    554.49 o 
 -23   1   9       58.45       58.50     20.73 o 
 -22   1   9       28.08       39.51     15.88 o 
 -21   1   9     2898.34     2757.83    168.66 o 
 -20   1   9        3.33        3.08      9.93 o 
 -19   1   9       33.12       42.74     11.70 o 
 -18   1   9      683.74      693.68     58.15 o 
 -17   1   9       60.78       63.48     10.29 o 
 -16   1   9       14.58       10.90      6.20 o 
 -15   1   9     1170.37     1130.98     80.59 o 
 -14   1   9       17.30       10.09      5.40 o 
 -13   1   9      112.11      134.22      9.73 o 
 -12   1   9    34635.17    37923.72   3222.11 o 
 -11   1   9      528.34      499.18     56.47 o 
 -10   1   9        0.06        0.70      4.05 o 
  -9   1   9      316.56      304.53     67.79 o 
  -8   1   9        8.34        4.91      4.04 o 
  -7   1   9      343.84      329.33     38.63 o 
  -6   1   9      222.61      198.98     16.97 o 
  -5   1   9        2.52        4.70      3.73 o 
  -4   1   9      119.31      131.24     15.93 o 
  -3   1   9     4061.42     4627.65    500.46 o 
  -2   1   9        9.22        7.16      3.79 o 
  -1   1   9       14.93       17.68      4.33 o 
   0   1   9       33.44       49.73     11.96 o 
   1   1   9        1.70        2.02      3.37 o 
   2   1   9        6.97       16.60      4.47 o 
   3   1   9      343.54      314.74     16.47 o 
   4   1   9      267.33      269.97     22.16 o 
   5   1   9       79.03       77.90      8.84 o 
   6   1   9      322.53      354.55     20.97 o 
   7   1   9        3.89        3.09      6.77 o 
   8   1   9       41.60       43.53     15.29 o 
   9   1   9     2228.23     2689.88    147.04 o 
  10   1   9       15.42       13.54      9.71 o 
  11   1   9        3.66       11.22     10.25 o 
  12   1   9      692.64      755.22     36.10 o 
  13   1   9        0.53        0.00     10.93 o 
  14   1   9       41.82       52.20     16.62 o 
  15   1   9       18.57       19.84     14.40 o 
  16   1   9       20.05       18.27     13.77 o 
  17   1   9        1.64        0.00     11.49 o 
  18   1   9       23.23        8.49     14.01 o 
  19   1   9        2.48        0.00     12.35 o 
  20   1   9        2.06        3.31     12.94 o 
  21   1   9     1322.38      864.11    110.24 o 
  22   1   9       96.75       59.51     20.08 o 
  23   1   9        6.22        0.00     14.28 o 
  24   1   9       49.38       32.08     20.45 o 
  25   1   9        0.73        6.57     19.48 o 
  26   1   9        0.16        2.45     19.32 o 
  27   1   9      219.08      211.55     34.95 o 
  28   1   9        4.30       14.89     28.86 o 
  29   1   9        2.10       20.53     31.35 o 
  30   1   9        7.25       32.94     32.75 o 
 -33   2   9        9.70        0.00     30.09 o 
 -32   2   9        1.18        0.00     27.26 o 
 -31   2   9       22.93        8.78     28.46 o 
 -30   2   9        0.42        0.00     22.33 o 
 -29   2   9        0.60        6.62     19.28 o 
 -28   2   9       17.51       13.77     19.38 o 
 -27   2   9        6.34        0.00     14.30 o 
 -26   2   9       20.80       12.25     14.48 o 
 -25   2   9        7.42       10.26     14.98 o 
 -24   2   9       10.27       19.08     15.76 o 
 -23   2   9        7.72       21.46     15.66 o 
 -22   2   9     1042.95     1003.29     67.61 o 
 -21   2   9      143.96      179.14     36.16 o 
 -20   2   9     1884.42     1898.90    145.16 o 
 -19   2   9     1401.93     1429.07    140.82 o 
 -18   2   9        3.33        1.80      9.62 o 
 -17   2   9        1.44        0.00      8.00 o 
 -16   2   9      202.77      311.94     50.46 o 
 -15   2   9        0.63        2.97      7.95 o 
 -14   2   9      295.62      407.59     55.24 o 
 -13   2   9     1407.15     1761.22    214.47 o 
 -12   2   9      548.32      667.29    110.64 o 
 -11   2   9     1101.88     1195.47    237.10 o 
 -10   2   9     1273.90     1780.77    196.69 o 
  -9   2   9        2.40       23.06      8.25 o 
  -8   2   9      420.23      652.79     63.58 o 
  -7   2   9        3.47        0.39      5.25 o 
  -6   2   9       92.30       96.44     10.70 o 
  -5   2   9       13.46        6.27      3.63 o 
  -4   2   9     2172.88     2249.10    221.88 o 
  -3   2   9      435.46      382.78     33.35 o 
  -2   2   9      594.56      561.85     52.24 o 
  -1   2   9     1710.40     1648.42    152.71 o 
   0   2   9      656.33      657.18     67.90 o 
   1   2   9      420.14      403.02     36.70 o 
   2   2   9       30.44       30.45      8.80 o 
   3   2   9      537.92      604.11     64.62 o 
   4   2   9     2529.31     3011.51    194.04 o 
   5   2   9     2585.51     3104.73     77.26 o 
   6   2   9      139.34      148.04     19.87 o 
   7   2   9      465.58      599.29     42.16 o 
   8   2   9       86.61       79.54     13.95 o 
   9   2   9      107.09       99.62     15.83 o 
  10   2   9      422.87      397.53     26.38 o 
  11   2   9      236.14      250.48     23.40 o 
  12   2   9       88.91      111.50     19.07 o 
  13   2   9       37.30       38.00     14.75 o 
  14   2   9      174.51      143.20     21.49 o 
  15   2   9       15.38       13.07     12.35 o 
  16   2   9       36.70       15.70     13.53 o 
  17   2   9        6.19       23.13     14.04 o 
  18   2   9       33.49       37.36     16.53 o 
  19   2   9      111.24      159.52     25.97 o 
  20   2   9      448.11      435.23     37.80 o 
  21   2   9       67.35       51.53     20.58 o 
  22   2   9        5.84       11.73     16.63 o 
  23   2   9        2.10        0.00     16.44 o 
  24   2   9       23.43       15.74     19.73 o 
  25   2   9        0.14       18.13     26.37 o 
  26   2   9        1.44       17.86     23.18 o 
  27   2   9       15.36        0.65     21.00 o 
  28   2   9       20.80       22.64     27.36 o 
  29   2   9        5.63        0.00     27.57 o 
 -32   3   9        0.00        7.36     30.46 o 
 -31   3   9        5.49       10.10     27.60 o 
 -30   3   9        0.43        0.00     19.25 o 
 -29   3   9        1.02        0.00     16.50 o 
 -28   3   9       28.11       37.36     19.31 o 
 -27   3   9       53.31       75.12     21.23 o 
 -26   3   9      537.02      569.09     38.47 o 
 -25   3   9      693.01      696.61     59.26 o 
 -24   3   9     1357.54     1363.10    112.88 o 
 -23   3   9      156.45      159.70     24.82 o 
 -22   3   9        2.74        1.96     15.86 o 
 -21   3   9        0.00        7.43     14.14 o 
 -20   3   9      414.14      451.98     38.70 o 
 -19   3   9       25.31       20.20     13.45 o 
 -18   3   9      541.12      561.64     89.05 o 
 -17   3   9      158.15      181.83     28.54 o 
 -16   3   9      491.04      476.96     48.36 o 
 -15   3   9      352.55      427.36     54.26 o 
 -14   3   9       10.13       15.62      9.81 o 
 -13   3   9        1.66        8.78      8.26 o 
 -12   3   9     1238.58     1507.65    199.42 o 
 -11   3   9      786.86      837.92     92.03 o 
 -10   3   9      162.64      208.73     32.93 o 
  -9   3   9      493.70      507.21     52.91 o 
  -8   3   9        0.37        0.00      4.83 o 
  -7   3   9        5.63        7.23      4.40 o 
  -6   3   9      769.08      943.33     97.50 o 
  -5   3   9      113.38      120.54     12.52 o 
  -4   3   9       39.66       36.53      6.80 o 
  -3   3   9        5.21       16.25      6.08 o 
  -2   3   9     2041.34     2093.56    193.77 o 
  -1   3   9      343.79      306.06     37.91 o 
   0   3   9     1067.99     1211.37    114.05 o 
   1   3   9     1286.40     1225.81    332.96 o 
   2   3   9      436.09      429.68    128.11 o 
   3   3   9       32.06       51.18     11.63 o 
   4   3   9      594.58      562.99     82.77 o 
   5   3   9     1234.77     1391.69    110.09 o 
   6   3   9        4.04        9.22      9.63 o 
   7   3   9      391.66      426.31     46.21 o 
   8   3   9      385.22      440.62     27.96 o 
   9   3   9       50.07       25.15     11.80 o 
  10   3   9      170.42      177.46     21.49 o 
  11   3   9      109.17      109.60     18.75 o 
  12   3   9      739.61      776.08     65.08 o 
  13   3   9      218.61      213.20     24.97 o 
  14   3   9      230.10      199.07     24.84 o 
  15   3   9      424.28      417.39     33.55 o 
  16   3   9      150.65      151.25     23.81 o 
  17   3   9       59.75       80.02     20.17 o 
  18   3   9      136.05      145.11     25.04 o 
  19   3   9      362.94      336.00     33.65 o 
  20   3   9      133.78      165.35     28.13 o 
  21   3   9       75.02       76.53     22.91 o 
  22   3   9      119.48       76.74     30.86 o 
  23   3   9       47.98       79.81     32.48 o 
  24   3   9        5.30        0.12     25.83 o 
  25   3   9       30.28        2.89     26.88 o 
  26   3   9       11.06        0.00     27.82 o 
  27   3   9       40.03        5.04     28.86 o 
  28   3   9        4.92       18.81     32.46 o 
 -30   4   9        0.54        4.95     22.14 o 
 -29   4   9        0.76        0.11     21.25 o 
 -28   4   9       10.40        0.00     21.45 o 
 -27   4   9        0.00       10.80     16.97 o 
 -26   4   9        3.37        0.00     17.16 o 
 -25   4   9       22.06       35.85     17.98 o 
 -24   4   9       20.35       14.58     14.96 o 
 -23   4   9       94.28       84.68     21.73 o 
 -22   4   9      130.68      109.80     22.26 o 
 -21   4   9       27.94       53.64     17.19 o 
 -20   4   9     1727.85     1931.15    283.96 o 
 -19   4   9      590.08      572.07     68.69 o 
 -18   4   9       88.97       86.51     18.59 o 
 -17   4   9      287.32      286.19     70.11 o 
 -16   4   9       18.80        2.26     10.68 o 
 -15   4   9       23.51       13.48      9.93 o 
 -14   4   9      140.51      108.69     19.69 o 
 -13   4   9      709.95      727.14     95.36 o 
 -12   4   9        7.69        0.00      9.35 o 
 -11   4   9       35.39       25.28     11.47 o 
 -10   4   9       86.80       95.17     17.71 o 
  -9   4   9      125.82      131.86     19.07 o 
  -8   4   9      150.53      151.06     16.97 o 
  -7   4   9       28.00       28.63      7.87 o 
  -6   4   9        0.40        2.40      5.92 o 
  -5   4   9      105.83      107.40     11.68 o 
  -4   4   9      154.20      167.78     14.15 o 
  -3   4   9        0.16        0.00      6.05 o 
  -2   4   9      211.27      226.27     21.95 o 
  -1   4   9     4092.55     4117.94    262.92 o 
   0   4   9      938.30      908.09    144.76 o 
   1   4   9      179.26      205.24     20.05 o 
   2   4   9       24.23       21.53     10.46 o 
   3   4   9      418.96      436.90     54.35 o 
   4   4   9     1011.86     1052.42     88.49 o 
   5   4   9      437.73      482.55     37.56 o 
   6   4   9      123.52      149.70     20.22 o 
   7   4   9        0.50        3.34      9.88 o 
   8   4   9      299.13      313.12     26.79 o 
   9   4   9       61.26       50.47     15.08 o 
  10   4   9       35.22       46.08     15.06 o 
  11   4   9      221.55      212.79     25.28 o 
  12   4   9        5.76       11.33     12.94 o 
  13   4   9        5.71        0.43     13.67 o 
  14   4   9       15.81       13.97     14.53 o 
  15   4   9       18.40       14.06     13.54 o 
  16   4   9       23.95       29.97     17.32 o 
  17   4   9        2.50       20.96     16.41 o 
  18   4   9       64.14       57.33     26.21 o 
  19   4   9       87.22       85.45     29.54 o 
  20   4   9       70.70       73.47     31.08 o 
  21   4   9        0.02        8.64     20.68 o 
  22   4   9       21.48        0.00     25.13 o 
  23   4   9        3.29        0.00     25.46 o 
  24   4   9       41.03       62.30     35.84 o 
  25   4   9       11.57        0.00     30.25 o 
  26   4   9        9.08       18.45     32.30 o 
 -28   5   9        0.20        2.89     23.79 o 
 -27   5   9        6.33        4.03     20.70 o 
 -26   5   9      134.90       92.29     54.74 o 
 -25   5   9      259.74      263.41     39.13 o 
 -24   5   9        0.83       16.74     20.43 o 
 -23   5   9      167.66      200.05     28.86 o 
 -22   5   9      164.91      213.20     29.01 o 
 -21   5   9       53.37       53.75     19.65 o 
 -20   5   9      175.98      243.88     32.01 o 
 -19   5   9      187.62      232.68     28.13 o 
 -18   5   9      480.16      506.39     53.19 o 
 -17   5   9       10.87       24.64     32.38 o 
 -16   5   9        8.00        0.00     18.16 o 
 -15   5   9      718.20      901.16    169.01 o 
 -14   5   9      377.05      498.15     67.24 o 
 -13   5   9      189.22      226.89     34.35 o 
 -12   5   9        0.76       11.69     16.13 o 
 -11   5   9        8.26        6.78     16.38 o 
 -10   5   9        3.30        8.41     14.13 o 
  -9   5   9        1.73        8.64     14.41 o 
  -8   5   9      192.90      212.17     30.76 o 
  -7   5   9       98.70      109.20     24.05 o 
  -6   5   9      377.20      357.33     36.59 o 
  -5   5   9        2.76        1.01      9.11 o 
  -4   5   9       89.41       94.21     18.29 o 
  -3   5   9       16.21       17.17     10.26 o 
  -2   5   9        0.66        0.00      7.45 o 
  -1   5   9        0.59        5.45      8.50 o 
   0   5   9       31.23       43.09     12.10 o 
   1   5   9       94.73      110.52     18.28 o 
   2   5   9       21.44       32.07     13.14 o 
   3   5   9       10.49       15.24     11.66 o 
   4   5   9        0.26       10.54     11.27 o 
   5   5   9       98.85      102.16     19.00 o 
   6   5   9        1.75        0.00     11.32 o 
   7   5   9       32.37       28.72     14.72 o 
   8   5   9        0.61        0.00     11.87 o 
   9   5   9        2.35        0.00     11.76 o 
  10   5   9        0.71        8.86     11.66 o 
  11   5   9       20.46       26.18     14.57 o 
  12   5   9       11.20       12.36     14.83 o 
  13   5   9      213.02      201.90     27.21 o 
  14   5   9      100.09      105.32     30.97 o 
  15   5   9      108.82      127.25     34.47 o 
  16   5   9        9.97       26.20     23.80 o 
  17   5   9        1.55       13.58     22.82 o 
  18   5   9       28.34       21.33     23.24 o 
  19   5   9       18.51       13.28     25.39 o 
  20   5   9       19.72       32.65     28.23 o 
  21   5   9        2.18        0.00     27.45 o 
  22   5   9        2.86        6.14     27.46 o 
  23   5   9       38.68       32.35     32.30 o 
  24   5   9        1.19        0.00     27.82 o 
 -25   6   9        2.29        0.00     27.90 o 
 -24   6   9       20.63       39.44     31.54 o 
 -23   6   9       80.04       71.45     35.75 o 
 -22   6   9        7.35        0.00     26.75 o 
 -21   6   9       79.08      121.14     37.46 o 
 -20   6   9      180.56      193.25     42.56 o 
 -19   6   9      188.73      274.23     37.50 o 
 -18   6   9        5.07        5.30     18.02 o 
 -17   6   9      138.56      163.18     30.33 o 
 -16   6   9       13.73        0.00     26.05 o 
 -15   6   9        0.97       12.86     20.62 o 
 -14   6   9       25.82       38.81     22.99 o 
 -13   6   9      162.20      167.62     55.62 o 
 -12   6   9       57.67       59.27     25.02 o 
 -11   6   9       89.71      128.83     31.36 o 
 -10   6   9       82.84       90.02     28.36 o 
  -9   6   9       80.56       97.54     27.10 o 
  -8   6   9      102.02      113.33     27.96 o 
  -7   6   9       70.24       69.41     23.88 o 
  -6   6   9        1.25        0.00     14.33 o 
  -5   6   9      170.84       46.18     70.40 o 
  -4   6   9       21.00        5.07     15.72 o 
  -3   6   9        0.87        0.00     15.84 o 
  -2   6   9        0.72        4.66     13.38 o 
  -1   6   9     1084.31     1179.89    104.45 o 
   0   6   9      137.81      153.58     20.50 o 
   1   6   9        4.93       14.03     13.08 o 
   2   6   9        0.20        0.00     12.01 o 
   3   6   9        9.80        9.05     14.39 o 
   4   6   9      628.78      631.39     75.08 o 
   5   6   9        0.00        3.98     12.78 o 
   6   6   9       90.36       74.22     19.24 o 
   7   6   9        2.31        0.00     12.41 o 
   8   6   9       47.80       43.94     17.87 o 
   9   6   9       33.02       22.74     16.18 o 
  10   6   9        0.09        0.00     17.90 o 
  11   6   9        0.96        0.00     19.43 o 
  12   6   9        0.37        2.62     21.31 o 
  13   6   9        0.09        0.00     19.39 o 
  14   6   9       48.13       45.96     27.26 o 
  15   6   9       22.15       34.24     26.30 o 
  16   6   9       54.25       68.26     31.47 o 
  17   6   9        2.98        0.00     23.18 o 
  18   6   9        7.81       20.15     27.18 o 
  19   6   9       29.07       14.78     28.37 o 
  20   6   9        0.06        0.00     27.16 o 
  21   6   9       17.07        4.77     30.46 o 
 -21   7   9       11.75        0.00     28.04 o 
 -20   7   9        4.74        6.05     25.96 o 
 -19   7   9       23.95       22.57     32.03 o 
 -18   7   9       94.85      115.14     37.24 o 
 -17   7   9        1.59       17.40     25.13 o 
 -16   7   9       17.73       35.76     28.55 o 
 -14   7   9       55.82       72.23     29.59 o 
 -13   7   9        0.00        0.00     20.75 o 
 -12   7   9       17.10       17.58     23.68 o 
 -11   7   9       44.36       41.58     40.13 o 
 -10   7   9        0.00        0.00     18.84 o 
  -9   7   9        8.63        3.70     21.47 o 
  -8   7   9        0.07        6.07     19.54 o 
  -7   7   9        0.20        0.00     15.35 o 
  -6   7   9       57.57       60.53     32.73 o 
  -5   7   9       10.71       13.71     19.93 o 
  -4   7   9       39.96       68.85     26.66 o 
  -3   7   9        8.36       13.73     20.65 o 
  -2   7   9       42.22       58.11     24.32 o 
  -1   7   9       34.16       27.29     32.73 o 
   0   7   9        5.87       13.97     20.89 o 
   1   7   9       17.87        7.46     17.14 o 
   2   7   9        4.29       20.99     17.33 o 
   3   7   9        5.29        0.00     19.71 o 
   4   7   9        2.61        3.43     15.43 o 
   5   7   9       19.52       34.93     18.69 o 
   6   7   9       64.23      110.15     31.75 o 
   7   7   9        1.08        0.00     20.75 o 
   8   7   9        8.60       20.02     23.17 o 
   9   7   9       61.43       94.51     37.66 o 
  10   7   9       46.06       39.58     28.04 o 
  11   7   9       45.16       68.12     31.87 o 
  12   7   9       14.33       13.66     23.43 o 
  13   7   9       40.52       29.28     28.59 o 
  14   7   9       42.12       27.12     28.26 o 
  15   7   9        0.37       30.84     29.93 o 
  16   7   9       39.55       32.18     35.90 o 
  17   7   9       28.77       32.44     28.87 o 
 -15   8   9        2.11       24.33     29.93 o 
 -14   8   9        2.78        9.19     28.26 o 
 -12   8   9       11.47        0.00     30.27 o 
 -11   8   9       17.82       18.30     38.72 o 
 -10   8   9       22.20        0.00     23.75 o 
  -9   8   9        1.14        2.62     20.68 o 
  -8   8   9        7.78        5.00     21.65 o 
  -7   8   9       40.19       62.16     30.46 o 
  -6   8   9        7.80        6.53     23.75 o 
  -5   8   9       22.76        0.00     20.12 o 
  -4   8   9        0.05        0.00     22.15 o 
  -3   8   9        1.31        0.48     22.61 o 
  -2   8   9       71.33       61.39     33.79 o 
  -1   8   9        3.37        9.90     22.82 o 
   0   8   9        0.93        0.00     21.31 o 
   1   8   9        8.03        1.45     22.14 o 
   2   8   9       12.03       16.89     38.72 o 
   3   8   9       41.66       53.50     45.76 o 
   4   8   9       22.96       27.45     42.24 o 
   5   8   9       46.87       57.02     48.57 o 
   6   8   9       39.01       52.80     48.57 o 
   7   8   9        7.51        0.00     41.53 o 
   8   8   9        5.39       11.42     27.13 o 
   9   8   9        1.90        0.00     26.72 o 
  10   8   9       33.38        8.65     28.75 o 
  11   8   9        0.58        0.00     27.22 o 
 -34   0  10        1.37        0.00     32.38 o 
 -33   0  10        6.64       15.49     38.72 o 
 -32   0  10       39.72       16.90     40.13 o 
 -31   0  10       12.72        6.34     37.31 o 
 -30   0  10        0.44       27.45     36.61 o 
 -29   0  10       94.54       91.52     46.46 o 
 -28   0  10       15.01        0.00     30.27 o 
 -27   0  10      109.88      103.49     45.76 o 
 -26   0  10        2.64       19.71     30.97 o 
 -25   0  10       34.34       25.34     29.57 o 
 -24   0  10      261.81      250.64     57.03 o 
 -23   0  10     2919.35     3318.01    151.59 o 
 -22   0  10       29.85       33.79     27.45 o 
 -21   0  10      238.63      252.18     30.43 o 
 -20   0  10      238.11      223.09     27.57 o 
 -19   0  10        0.13        0.00      9.07 o 
 -18   0  10        3.65        2.79      8.78 o 
 -17   0  10     1625.81     2337.04    216.97 o 
 -16   0  10       45.97       45.12     11.44 o 
 -15   0  10       20.39       16.54      8.70 o 
 -14   0  10     4683.02     4558.01   1036.56 o 
 -13   0  10       51.04       50.40     17.25 o 
 -12   0  10      325.88      400.62     91.89 o 
 -11   0  10    43015.18    49863.16  12683.33 o 
 -10   0  10      112.33      136.52     72.87 o 
  -9   0  10        7.47        5.56      6.79 o 
  -8   0  10     8714.72     8442.21   1397.83 o 
  -7   0  10      211.81      145.19     76.75 o 
  -6   0  10        1.51        0.00      4.58 o 
  -5   0  10      426.91      454.07     91.56 o 
  -4   0  10      266.70      282.57     18.55 o 
  -3   0  10       17.99       14.27      8.11 o 
  -2   0  10    62814.46    68962.23   3870.41 o 
  -1   0  10      105.93       92.40     12.13 o 
   0   0  10      208.07      207.26     16.73 o 
   1   0  10    71879.26    73748.80   6606.86 o 
   2   0  10      369.70      360.68     68.66 o 
   3   0  10      140.76      123.93     14.43 o 
   4   0  10    26638.32    33841.66    324.85 o 
   5   0  10      149.37      154.89     27.46 o 
   6   0  10        8.97       15.49     13.38 o 
   7   0  10      416.91      273.24     36.62 o 
   8   0  10       37.28       31.08     13.83 o 
   9   0  10      128.45      135.80     21.55 o 
  10   0  10     1418.59     1771.08    128.26 o 
  11   0  10       19.83       21.12     13.44 o 
  12   0  10      101.38      113.99     23.11 o 
  13   0  10       64.92       65.66     19.84 o 
  14   0  10       29.66       20.37     17.67 o 
  15   0  10       78.49       68.04     22.05 o 
  16   0  10        8.33        6.18      9.77 o 
  17   0  10        3.98        5.51     11.19 o 
  18   0  10        4.67       10.07     14.21 o 
  19   0  10      415.29      320.25     39.43 o 
  20   0  10        5.92        2.63     17.12 o 
  21   0  10        1.87        0.00     17.62 o 
  22   0  10      607.60      503.02     72.88 o 
  23   0  10        4.94        0.00     20.16 o 
  24   0  10       12.66       38.77     26.37 o 
  25   0  10       18.14       35.16     26.13 o 
  26   0  10        0.04        9.86     33.09 o 
  27   0  10        3.09        0.00     33.79 o 
  28   0  10       51.78       36.61     41.53 o 
  29   0  10       21.63       26.75     44.35 o 
 -34   1  10       77.73       48.36     34.25 o 
 -33   1  10        7.58        0.00     25.54 o 
 -32   1  10        1.34       27.81     29.87 o 
 -31   1  10        6.77        0.00     23.14 o 
 -30   1  10        2.17        0.00     23.38 o 
 -29   1  10        0.75       12.29     23.64 o 
 -28   1  10       68.93       48.87     44.00 o 
 -27   1  10        1.75        0.00     20.25 o 
 -26   1  10       54.97       44.90     26.60 o 
 -25   1  10      186.35      162.47     27.51 o 
 -24   1  10      362.63      356.30     35.10 o 
 -23   1  10      402.80      421.85     29.99 o 
 -22   1  10      729.29      781.00     35.88 o 
 -21   1  10      556.30      527.70     30.01 o 
 -20   1  10      384.10      379.14     25.41 o 
 -19   1  10     1126.26     1066.31     83.68 o 
 -18   1  10      394.23      392.65     23.41 o 
 -17   1  10       22.64       33.73     10.60 o 
 -16   1  10       53.44       44.89      9.39 o 
 -15   1  10       80.38       70.45      8.14 o 
 -14   1  10       14.54       12.98      5.11 o 
 -13   1  10      370.48      347.37     38.40 o 
 -12   1  10     2917.20     2972.92    275.13 o 
 -11   1  10     1473.52     1479.41    221.29 o 
 -10   1  10     6136.83     5827.38    942.47 o 
  -9   1  10     1329.26     1063.71     91.36 o 
  -8   1  10      388.55      346.59     58.35 o 
  -7   1  10     1728.54     1690.09    214.49 o 
  -6   1  10      175.23      171.48     20.12 o 
  -5   1  10       11.14       13.08      4.57 o 
  -4   1  10       23.66       21.38      5.67 o 
  -3   1  10      221.37      336.02     40.70 o 
  -2   1  10      890.42      989.72    122.57 o 
  -1   1  10     3632.18     4285.73    402.45 o 
   0   1  10      229.50      323.98     21.91 o 
   1   1  10       89.83      118.91     11.41 o 
   2   1  10      735.41      956.57     56.13 o 
   3   1  10      132.27      135.35      9.82 o 
   4   1  10       22.86       16.38      5.30 o 
   5   1  10       32.15       29.75      6.91 o 
   6   1  10       19.09       22.13      8.17 o 
   7   1  10       17.03       10.14      7.89 o 
   8   1  10      357.39      404.39     24.88 o 
   9   1  10       44.67       61.92     14.60 o 
  10   1  10       25.04       23.67     10.55 o 
  11   1  10       42.50       34.36     28.57 o 
  12   1  10       23.88       16.86     11.47 o 
  13   1  10       19.59       33.70     14.45 o 
  14   1  10      223.23      242.15     26.54 o 
  15   1  10      758.31      739.18     39.96 o 
  16   1  10       41.83       31.24     15.21 o 
  17   1  10      231.21      213.22     26.81 o 
  18   1  10      277.22      287.35     30.71 o 
  19   1  10        2.05        6.95     13.87 o 
  20   1  10       61.17       57.30     20.45 o 
  21   1  10       11.11       13.20     16.19 o 
  22   1  10       12.61       12.88     14.93 o 
  23   1  10       17.20       22.76     18.57 o 
  24   1  10       25.51        3.74     16.46 o 
  25   1  10        0.40        6.08     17.81 o 
  26   1  10       32.85       33.46     23.33 o 
  27   1  10        0.40        0.69     21.71 o 
  28   1  10        0.30        0.00     21.85 o 
  29   1  10        0.05       14.43     30.17 o 
 -33   2  10        7.67       23.96     36.25 o 
 -32   2  10       45.47       20.95     30.59 o 
 -31   2  10        4.96        0.00     26.63 o 
 -30   2  10        6.76       18.08     25.60 o 
 -29   2  10        2.58       24.35     25.25 o 
 -28   2  10        2.00        0.00     17.88 o 
 -27   2  10       27.35       41.48     20.70 o 
 -26   2  10       43.60       29.50     17.35 o 
 -25   2  10        0.71        2.91     13.71 o 
 -24   2  10      131.85      127.43     22.13 o 
 -23   2  10      643.99      773.32     45.98 o 
 -22   2  10       82.87       78.99     18.51 o 
 -21   2  10      128.14       99.02     19.31 o 
 -20   2  10      348.53      411.52     50.91 o 
 -19   2  10      121.61      106.39     17.32 o 
 -18   2  10       22.12       20.09     11.03 o 
 -17   2  10      761.81     1002.80    142.40 o 
 -16   2  10       89.33      115.77     19.32 o 
 -15   2  10       86.10      138.17     18.62 o 
 -14   2  10      114.79      102.46     19.49 o 
 -13   2  10       65.60       80.63     14.59 o 
 -12   2  10       18.15       11.72      8.02 o 
 -11   2  10    10534.58    12278.36   1286.10 o 
 -10   2  10     1253.95     1425.14    140.63 o 
  -9   2  10     1237.85     1443.72    147.23 o 
  -8   2  10     1105.98     1366.04    148.89 o 
  -7   2  10        0.21        2.67      3.89 o 
  -6   2  10        6.46        7.59      4.71 o 
  -5   2  10      275.83      429.54     42.04 o 
  -4   2  10      234.91      241.19     28.13 o 
  -3   2  10      364.22      349.76     34.98 o 
  -2   2  10     1842.87     1823.23    176.47 o 
  -1   2  10       14.15       14.59      5.07 o 
   0   2  10        0.04        0.00      4.19 o 
   1   2  10    15620.87    16468.96   1756.44 o 
   2   2  10      478.77      506.67     49.73 o 
   3   2  10        5.94       12.19      7.76 o 
   4   2  10      195.07      224.74     26.35 o 
   5   2  10      146.21      142.63     16.33 o 
   6   2  10      195.65      134.88     74.42 o 
   7   2  10      997.87     1019.65    204.69 o 
   8   2  10      186.02      207.26     20.69 o 
   9   2  10      142.50      132.11     18.13 o 
  10   2  10      161.56      126.56     18.29 o 
  11   2  10        1.31        0.11      8.68 o 
  12   2  10        0.85        0.00     10.50 o 
  13   2  10      332.92      352.47     29.80 o 
  14   2  10        0.04        5.52     11.26 o 
  15   2  10        9.00        0.72     12.42 o 
  16   2  10        8.18        0.00     11.43 o 
  17   2  10       16.16        1.00     12.98 o 
  18   2  10       22.07       16.21     14.81 o 
  19   2  10        1.09        0.00     15.01 o 
  20   2  10       50.83       39.57     28.24 o 
  21   2  10        5.84        0.00     16.49 o 
  22   2  10      141.38      132.24     27.97 o 
  23   2  10        3.36        9.72     17.83 o 
  24   2  10       15.73       12.58     18.93 o 
  25   2  10      195.37      182.12     33.04 o 
  26   2  10        3.22        1.79     25.33 o 
  27   2  10        2.66       11.82     27.76 o 
  28   2  10       11.35        4.12     24.64 o 
 -32   3  10        1.70        0.00     38.72 o 
 -31   3  10        0.47        7.59     23.78 o 
 -30   3  10        1.89        0.00     20.57 o 
 -29   3  10        3.39        9.99     17.52 o 
 -28   3  10        2.65        0.00     16.53 o 
 -27   3  10        8.38        9.38     16.30 o 
 -26   3  10        2.39        0.00     14.63 o 
 -25   3  10      145.00      140.31     25.02 o 
 -24   3  10      311.37      300.34     33.23 o 
 -23   3  10      414.80      481.57     34.69 o 
 -22   3  10     2932.89     2927.80    320.22 o 
 -21   3  10      513.83      552.99     64.20 o 
 -20   3  10      145.43      144.90     31.06 o 
 -19   3  10     1222.05     1348.56    125.04 o 
 -18   3  10      593.23      632.90    171.82 o 
 -17   3  10        8.20        4.79     10.32 o 
 -16   3  10      247.92      309.34     44.58 o 
 -15   3  10      150.20      143.32     20.55 o 
 -14   3  10       73.62       39.47     26.21 o 
 -13   3  10      266.81      282.03     29.80 o 
 -12   3  10     4286.53     4837.15    507.69 o 
 -11   3  10      758.56      804.41     83.66 o 
 -10   3  10     1423.48     1488.50    133.09 o 
  -9   3  10      172.19      143.97     17.63 o 
  -8   3  10       35.18       33.00      5.47 o 
  -7   3  10       72.29       93.45      9.13 o 
  -6   3  10      422.65      542.68     55.18 o 
  -5   3  10       24.50       19.83      5.91 o 
  -4   3  10     1119.85     1369.17    133.25 o 
  -3   3  10     4148.22     4560.23    453.69 o 
  -2   3  10      697.29      712.29     64.61 o 
  -1   3  10     4566.81     4858.56    500.65 o 
   0   3  10     3382.52     3691.56    380.54 o 
   1   3  10      321.12      395.42     35.92 o 
   2   3  10      544.34      550.60    137.47 o 
   3   3  10      197.03      129.50     55.77 o 
   4   3  10       56.64       66.17     13.71 o 
   5   3  10        1.12        0.00      7.97 o 
   6   3  10      204.21      187.72     31.14 o 
   7   3  10       24.01       11.72      9.88 o 
   8   3  10       20.81       16.43     10.97 o 
   9   3  10      164.17      154.30     20.57 o 
  10   3  10       16.00        0.00      9.26 o 
  11   3  10      487.83      530.30     37.69 o 
  12   3  10        0.99        9.49     12.11 o 
  13   3  10       74.39       76.61     18.06 o 
  14   3  10       15.35       16.98     14.76 o 
  15   3  10      802.79      868.74     94.03 o 
  16   3  10        5.78        0.00     11.24 o 
  17   3  10       36.57       33.57     16.54 o 
  18   3  10       29.46       19.83     15.58 o 
  19   3  10        1.48        2.81     14.80 o 
  20   3  10       57.59       35.41     18.95 o 
  21   3  10        3.46        0.00     15.32 o 
  22   3  10        0.89        0.00     22.15 o 
  23   3  10       10.97        4.75     25.69 o 
  24   3  10      165.55      155.58     39.68 o 
  25   3  10        0.12        0.00     23.33 o 
  26   3  10        1.74       14.06     30.04 o 
  27   3  10       13.26        0.00     28.36 o 
 -30   4  10        2.57       11.79     24.13 o 
 -29   4  10        0.41        0.00     20.82 o 
 -28   4  10        8.98       19.28     19.70 o 
 -27   4  10       54.20       52.73     22.10 o 
 -26   4  10        6.59       10.35     17.65 o 
 -25   4  10       50.47       68.34     21.13 o 
 -24   4  10      107.83       75.83     31.76 o 
 -23   4  10       61.83       56.09     16.71 o 
 -22   4  10        1.80       29.79     17.28 o 
 -21   4  10      487.26      527.00     87.29 o 
 -20   4  10        5.88        8.40     12.57 o 
 -19   4  10      112.04       93.40     27.54 o 
 -18   4  10        5.38        6.05     17.23 o 
 -17   4  10        7.38       12.89     13.94 o 
 -16   4  10      104.21       87.58     48.39 o 
 -15   4  10      425.46      446.81     78.76 o 
 -14   4  10       38.44       26.64     14.74 o 
 -13   4  10      145.29      162.35     24.00 o 
 -12   4  10       79.21      105.98     18.21 o 
 -11   4  10      187.69      226.94     24.08 o 
 -10   4  10     1531.73     1634.39    186.43 o 
  -9   4  10     1946.69     1807.30     86.74 o 
  -8   4  10       30.63       21.22     11.56 o 
  -7   4  10      120.89      107.74     16.57 o 
  -6   4  10        0.19        1.40      5.96 o 
  -5   4  10       34.42       12.98      6.99 o 
  -4   4  10      113.70      121.44     12.77 o 
  -3   4  10      221.09      237.75     19.92 o 
  -2   4  10      222.88      215.56     24.02 o 
  -1   4  10       37.92       24.60      9.41 o 
   0   4  10      295.94      242.30     61.56 o 
   1   4  10      496.04      562.79    100.72 o 
   2   4  10      495.19      545.91     64.36 o 
   3   4  10       17.50       20.62     11.23 o 
   4   4  10        2.98        6.46      9.96 o 
   5   4  10      467.97      512.97     70.79 o 
   6   4  10      406.26      417.38     28.36 o 
   7   4  10       13.55       12.23     10.81 o 
   8   4  10       33.16       11.90     11.06 o 
   9   4  10        0.00        2.44     11.75 o 
  10   4  10       16.01        9.55     12.10 o 
  11   4  10       62.04       53.67     17.08 o 
  12   4  10       90.09       75.99     19.79 o 
  13   4  10        6.36        5.76     13.17 o 
  14   4  10        5.78       20.17     14.67 o 
  15   4  10        2.86        0.49     13.65 o 
  16   4  10       74.77       56.76     19.96 o 
  17   4  10       91.51       93.49     22.79 o 
  18   4  10        4.83        5.45     21.12 o 
  19   4  10       59.47       70.22     27.96 o 
  20   4  10       62.54       54.86     28.32 o 
  21   4  10       58.48       49.56     30.27 o 
  22   4  10        4.91        0.00     28.51 o 
  23   4  10       26.69       23.12     27.99 o 
  24   4  10        8.61        1.82     26.16 o 
  25   4  10        8.06        0.00     26.60 o 
  26   4  10       70.03       77.11     38.79 o 
 -28   5  10       27.30       62.80     28.67 o 
 -27   5  10       26.42       43.42     26.80 o 
 -26   5  10       13.96       22.14     21.16 o 
 -25   5  10       63.41       19.10     20.13 o 
 -24   5  10        2.45        0.00     18.02 o 
 -23   5  10        8.02        0.00     17.19 o 
 -22   5  10      719.02      796.02     92.27 o 
 -21   5  10       28.19       33.00     19.23 o 
 -20   5  10       14.08       10.17     20.21 o 
 -19   5  10       36.85       47.51     17.07 o 
 -18   5  10      199.62      132.70    142.92 o 
 -17   5  10       13.43       22.31     16.39 o 
 -16   5  10       34.97       41.15     18.38 o 
 -15   5  10        0.03        5.09     14.37 o 
 -14   5  10       21.00       34.87     19.89 o 
 -13   5  10       53.30       86.98     24.15 o 
 -12   5  10        0.01        0.00     15.13 o 
 -11   5  10      115.75      147.15     29.59 o 
 -10   5  10      114.06       84.82     22.65 o 
  -9   5  10      369.64      365.72     39.06 o 
  -8   5  10        0.06        0.00     12.63 o 
  -7   5  10       19.57       17.26     16.19 o 
  -6   5  10      173.47      224.21     31.68 o 
  -5   5  10        0.02        0.00     11.63 o 
  -4   5  10       17.97       12.96     10.79 o 
  -3   5  10      127.98      137.82     16.21 o 
  -2   5  10      205.82      142.82     49.11 o 
  -1   5  10      230.86      217.06     19.88 o 
   0   5  10      440.46      477.13     44.01 o 
   1   5  10      274.02      272.85     24.75 o 
   2   5  10       70.95       77.98     16.60 o 
   3   5  10      201.03      229.14     30.45 o 
   4   5  10       51.12       58.58     14.99 o 
   5   5  10       18.49        1.64     10.91 o 
   6   5  10       11.46        0.00     11.28 o 
   7   5  10       91.94       82.49     17.73 o 
   8   5  10       12.85        0.00     11.22 o 
   9   5  10      394.35      417.06     33.56 o 
  10   5  10        0.34        2.76     12.43 o 
  11   5  10        1.05        0.00     11.40 o 
  12   5  10      831.29      823.71     88.03 o 
  13   5  10      190.65      163.22     30.72 o 
  14   5  10       83.64      118.62     24.49 o 
  15   5  10        0.06       20.68     24.05 o 
  16   5  10      140.68      158.57     38.72 o 
  17   5  10       13.68       35.96     24.84 o 
  18   5  10       24.72       32.73     26.55 o 
  19   5  10        2.22        0.00     21.08 o 
  20   5  10        0.35        0.00     25.19 o 
  21   5  10       36.83       20.85     30.25 o 
  22   5  10       25.79       26.35     27.60 o 
  23   5  10        6.51        9.36     27.60 o 
 -25   6  10       36.57       34.00     44.35 o 
 -24   6  10       26.94        0.00     29.37 o 
 -23   6  10        0.93        0.00     22.90 o 
 -22   6  10        9.46       29.52     30.06 o 
 -21   6  10       19.79       21.90     26.37 o 
 -20   6  10       13.50       27.64     23.39 o 
 -19   6  10       35.41       61.28     24.48 o 
 -18   6  10       36.01       23.69     21.67 o 
 -17   6  10        0.41        0.00     28.16 o 
 -16   6  10        2.45        0.00     20.84 o 
 -15   6  10        3.34        8.56     22.88 o 
 -14   6  10       32.60       17.00     20.63 o 
 -13   6  10       40.51       65.51     26.63 o 
 -12   6  10        3.28        1.02     19.34 o 
 -11   6  10        4.79        2.63     19.36 o 
 -10   6  10       15.57       24.64     20.41 o 
  -9   6  10       71.01       63.22     29.22 o 
  -8   6  10        2.84       17.90     17.92 o 
  -7   6  10       18.24        3.93     16.58 o 
  -6   6  10       52.00       33.94     20.65 o 
  -5   6  10       45.89       57.18     29.57 o 
  -4   6  10      159.29       49.34     77.44 o 
  -3   6  10        0.36        0.00     14.88 o 
  -2   6  10       12.53        3.07     18.04 o 
  -1   6  10      363.85      391.64     38.38 o 
   0   6  10      356.51      419.14     28.70 o 
   1   6  10       55.49       69.89     16.61 o 
   2   6  10      152.09      139.46     23.02 o 
   3   6  10      124.55      156.27     23.96 o 
   4   6  10       73.34       83.94     19.88 o 
   5   6  10       67.22       67.07     18.97 o 
   6   6  10        4.22        5.08     13.21 o 
   7   6  10        0.07        9.67     13.27 o 
   8   6  10      108.54      135.78     24.61 o 
   9   6  10        0.11        6.51     14.94 o 
  10   6  10        1.89        0.00     13.52 o 
  11   6  10        0.07       18.45     21.65 o 
  12   6  10      131.52      111.18     31.37 o 
  13   6  10        5.62        4.61     21.99 o 
  14   6  10       29.95       57.74     29.24 o 
  15   6  10        5.43       16.79     27.03 o 
  16   6  10        3.99       10.76     23.57 o 
  17   6  10       21.19       14.38     27.54 o 
  18   6  10        5.68        0.00     25.37 o 
  19   6  10        0.01       13.84     29.85 o 
  20   6  10        2.04        1.65     38.72 o 
 -21   7  10       31.82       52.17     35.90 o 
 -20   7  10       21.58       29.34     32.31 o 
 -19   7  10        5.73       12.79     33.79 o 
 -18   7  10       24.86       35.53     27.54 o 
 -17   7  10        3.84        0.00     22.45 o 
 -16   7  10       25.67       55.61     42.24 o 
 -15   7  10        7.58        6.61     33.44 o 
 -14   7  10        0.23        0.00     21.95 o 
 -13   7  10        5.77       16.25     23.50 o 
 -12   7  10       12.37        0.00     21.65 o 
 -11   7  10       55.73       52.48     25.54 o 
 -10   7  10        0.24        5.78     20.97 o 
  -9   7  10       12.19       11.95     24.29 o 
  -8   7  10        7.01        7.19     19.16 o 
  -7   7  10        0.61        0.00     17.73 o 
  -6   7  10        1.20        0.00     15.21 o 
  -5   7  10        9.23       10.87     20.94 o 
  -4   7  10        0.25       20.74     22.05 o 
  -3   7  10        3.46        5.09     19.74 o 
  -2   7  10      116.17      119.95     32.67 o 
  -1   7  10        9.27       21.32     20.84 o 
   0   7  10       14.92        3.59     17.54 o 
   1   7  10       21.87       37.19     22.83 o 
   2   7  10        1.85        0.00     16.24 o 
   3   7  10        7.69        0.00     16.15 o 
   4   7  10       47.08       62.99     20.40 o 
   5   7  10       40.37       34.81     18.26 o 
   6   7  10       41.54       83.60     22.44 o 
   7   7  10      112.60      113.57     33.31 o 
   8   7  10       19.16       25.88     25.88 o 
   9   7  10       34.15       50.90     28.23 o 
  10   7  10       10.48        7.40     23.85 o 
  11   7  10        9.97       10.76     25.70 o 
  12   7  10       46.89       72.99     32.57 o 
  13   7  10        0.80       12.17     24.01 o 
  14   7  10        4.47       41.12     29.90 o 
  15   7  10       26.45       36.72     31.61 o 
  16   7  10        0.86       11.84     29.17 o 
 -13   8  10        0.46        0.00     33.79 o 
 -12   8  10        1.54        0.00     24.64 o 
 -11   8  10        5.18       13.49     25.49 o 
 -10   8  10        1.07        0.00     22.64 o 
  -9   8  10        0.61        7.39     24.69 o 
  -8   8  10        0.85        3.60     20.18 o 
  -7   8  10        0.52        0.00     22.11 o 
  -6   8  10        4.89        0.00     21.88 o 
  -5   8  10       32.06       32.08     25.12 o 
  -4   8  10        0.51        0.00     21.83 o 
  -3   8  10        0.19        0.00     21.74 o 
  -2   8  10        0.68        5.29     22.32 o 
  -1   8  10        4.82        0.00     21.81 o 
   0   8  10        8.76       26.49     25.37 o 
   1   8  10       16.32       24.99     26.38 o 
   2   8  10       24.64        0.00     23.61 o 
   3   8  10        3.69       19.01     41.53 o 
   4   8  10       54.02       40.13     47.17 o 
   6   8  10       16.11        0.00     44.35 o 
   7   8  10        6.89       15.49     42.24 o 
   8   8  10        7.94       14.78     45.05 o 
   9   8  10        0.51        7.65     27.70 o 
  10   8  10        0.00        0.00     27.54 o 
 -34   1  11       52.27       23.08     31.61 o 
 -33   1  11        3.34       23.49     32.08 o 
 -32   1  11        1.91        0.00     24.38 o 
 -31   1  11       13.32        0.00     23.50 o 
 -30   1  11        0.47        8.71     25.63 o 
 -29   1  11        5.99        0.00     20.16 o 
 -28   1  11      105.96       94.92     32.67 o 
 -27   1  11       11.68       12.55     23.45 o 
 -26   1  11        4.75       30.12     23.00 o 
 -25   1  11      171.45      218.60     39.02 o 
 -24   1  11       41.23       60.84     20.93 o 
 -23   1  11       11.30       37.51     17.97 o 
 -22   1  11     3097.49     3266.55    153.27 o 
 -21   1  11       31.00       13.12     12.57 o 
 -20   1  11      123.17      123.33     17.55 o 
 -19   1  11      321.18      303.89     22.91 o 
 -18   1  11       36.57       43.45     12.14 o 
 -17   1  11        2.60        4.54      8.05 o 
 -16   1  11     2751.87     2593.06    322.08 o 
 -15   1  11       13.88       14.14      7.19 o 
 -14   1  11       25.41       26.57      6.20 o 
 -13   1  11      221.28      234.16     24.61 o 
 -12   1  11       11.91       15.80      5.47 o 
 -11   1  11      810.26      747.30     98.09 o 
 -10   1  11    17198.11    18833.85   3002.46 o 
  -9   1  11       85.94       73.58     10.06 o 
  -8   1  11        2.01        0.00      4.41 o 
  -7   1  11     9157.77     9658.87   1042.00 o 
  -6   1  11       27.49       31.46      7.48 o 
  -5   1  11       17.45       15.51      5.58 o 
  -4   1  11    10489.92    10740.55   1188.09 o 
  -3   1  11        1.91        1.31      4.35 o 
  -2   1  11      107.16      120.12     17.48 o 
  -1   1  11    28486.64    31806.23   2878.15 o 
   0   1  11      737.12      815.66     63.49 o 
   1   1  11       69.07       76.43      7.96 o 
   2   1  11      845.95     1059.58     80.12 o 
   3   1  11        3.64        7.03      5.30 o 
   4   1  11       44.91       49.60      7.50 o 
   5   1  11     2471.76     2780.95    197.82 o 
   6   1  11        4.31        5.97      5.47 o 
   7   1  11        7.71       17.16      9.19 o 
   8   1  11        6.69        2.11      7.53 o 
   9   1  11       89.49       86.24     15.93 o 
  10   1  11        1.16        0.71     10.55 o 
  11   1  11       30.16        8.01     10.63 o 
  12   1  11        9.95       14.13     10.37 o 
  13   1  11       42.58       30.22     15.44 o 
  14   1  11     1826.64     1673.71    192.20 o 
  15   1  11        7.84       11.01     12.67 o 
  16   1  11        9.80       13.04     13.11 o 
  17   1  11      103.00      121.83     22.44 o 
  18   1  11       27.49       17.67     15.97 o 
  19   1  11       24.14       15.62     15.96 o 
  20   1  11       18.86       46.67     19.83 o 
  21   1  11       15.56        9.50     17.06 o 
  22   1  11        9.25        0.00     16.39 o 
  23   1  11      115.19       84.71     23.06 o 
  24   1  11        3.25        0.00     16.17 o 
  25   1  11        0.02        0.00     16.78 o 
  26   1  11      171.14      146.41     67.04 o 
  27   1  11       11.91       23.87     22.59 o 
  28   1  11        0.09       12.84     23.77 o 
  29   1  11       13.41        0.00     30.09 o 
 -33   2  11        0.77        0.00     29.17 o 
 -32   2  11        1.57        1.89     29.54 o 
 -31   2  11        0.68        9.92     34.85 o 
 -30   2  11        6.19        3.32     28.16 o 
 -29   2  11        0.88        0.00     44.70 o 
 -28   2  11        0.72        2.86     16.98 o 
 -27   2  11        7.52       14.41     18.20 o 
 -26   2  11       39.45       28.38     16.00 o 
 -25   2  11        4.79        8.49     14.49 o 
 -24   2  11       87.49       63.04     22.76 o 
 -23   2  11      291.32      327.50     28.20 o 
 -22   2  11       42.38       60.13     17.50 o 
 -21   2  11      637.05      675.94     70.13 o 
 -20   2  11      238.82      243.25     29.77 o 
 -19   2  11      241.27      247.12     22.99 o 
 -18   2  11      283.80      274.45     37.87 o 
 -17   2  11        7.75       26.56     11.68 o 
 -16   2  11        0.43       10.76      9.22 o 
 -15   2  11        0.27        7.59      9.01 o 
 -14   2  11        4.72       10.02      9.38 o 
 -13   2  11        6.16        2.25      7.07 o 
 -12   2  11       52.20       46.00     12.27 o 
 -11   2  11      464.15      618.51     78.29 o 
 -10   2  11     1394.40     1799.58    206.23 o 
  -9   2  11     5136.41     6141.44    749.11 o 
  -8   2  11      145.06      252.93     28.15 o 
  -7   2  11       43.59       66.84      8.06 o 
  -6   2  11      109.93      179.05     15.41 o 
  -5   2  11        6.21       16.43      5.06 o 
  -4   2  11       22.79       27.62      5.72 o 
  -3   2  11      149.12      183.98     13.89 o 
  -2   2  11     3273.62     3389.95    298.89 o 
  -1   2  11      415.35      406.62     38.27 o 
   0   2  11      213.06      177.20     17.86 o 
   1   2  11     1463.42     1487.33    153.73 o 
   2   2  11      810.18      937.69    105.76 o 
   3   2  11      600.92      751.53     74.87 o 
   4   2  11      175.75      180.38     20.21 o 
   5   2  11       72.97       69.82     14.30 o 
   6   2  11     1241.54     1286.92    135.47 o 
   7   2  11       23.00        7.73      8.68 o 
   8   2  11      123.17       74.56     30.05 o 
   9   2  11      462.83      479.77     55.88 o 
  10   2  11        1.02        0.00      9.04 o 
  11   2  11       75.42       91.97     17.52 o 
  12   2  11      505.61      531.49     46.43 o 
  13   2  11     1074.87     1097.09     76.96 o 
  14   2  11        0.31        0.00     11.68 o 
  15   2  11        2.07       10.53     13.40 o 
  16   2  11      145.09      142.21     23.62 o 
  17   2  11      132.62      118.99     22.93 o 
  18   2  11      127.02      117.72     23.47 o 
  19   2  11      116.24      148.50     27.11 o 
  20   2  11       21.26       22.85     17.58 o 
  21   2  11      193.99      204.92     31.91 o 
  22   2  11       96.28       74.07     23.49 o 
  23   2  11        2.20       18.71     18.42 o 
  24   2  11       20.49       15.10     19.26 o 
  25   2  11       45.12       58.80     25.62 o 
  26   2  11       17.02       25.77     28.76 o 
  27   2  11       25.55       39.34     32.10 o 
  28   2  11       27.69       60.01     35.46 o 
 -32   3  11       11.19       27.39     32.75 o 
 -31   3  11       19.66       14.59     25.18 o 
 -30   3  11       24.55       23.39     23.50 o 
 -29   3  11        2.06        0.00     20.27 o 
 -28   3  11       32.11       36.78     19.12 o 
 -27   3  11       18.27        0.00     15.24 o 
 -26   3  11       12.68        6.79     15.52 o 
 -25   3  11      186.08      179.77     26.07 o 
 -24   3  11      232.30      242.60     28.67 o 
 -23   3  11      561.83      586.77     38.01 o 
 -22   3  11     1134.58     1042.10    103.90 o 
 -21   3  11        0.40        0.00     13.37 o 
 -20   3  11      178.78      194.10     24.03 o 
 -19   3  11      145.82      197.79     35.00 o 
 -18   3  11        0.42       10.98     12.45 o 
 -17   3  11       45.22       55.17     16.14 o 
 -16   3  11      554.44      610.69     70.91 o 
 -15   3  11       26.21        8.14      8.98 o 
 -14   3  11       33.25       47.03     13.16 o 
 -13   3  11       13.26       12.09      9.61 o 
 -12   3  11      243.54      287.33     41.64 o 
 -11   3  11     1459.28     1638.26    144.15 o 
 -10   3  11     1536.71     1579.62    190.45 o 
  -9   3  11     1890.24     1901.10    185.94 o 
  -8   3  11     1183.73     1594.76    146.37 o 
  -7   3  11      510.70      652.49     60.18 o 
  -6   3  11      155.99      212.86     22.55 o 
  -5   3  11        0.65        3.20      5.07 o 
  -4   3  11       19.58        5.92      5.40 o 
  -3   3  11     1122.85     1144.94    123.16 o 
  -2   3  11     2666.92     2886.24    295.82 o 
  -1   3  11     1268.01     1327.01    150.53 o 
   0   3  11     1182.65     1235.22    134.04 o 
   1   3  11      270.93      331.26     51.70 o 
   2   3  11      144.45      147.93     17.15 o 
   3   3  11       21.71       19.96      9.48 o 
   4   3  11       34.98       27.29     18.13 o 
   5   3  11        0.93        8.17     12.21 o 
   6   3  11      590.24      718.43     72.18 o 
   7   3  11       18.69       25.81     11.79 o 
   8   3  11        0.12        4.40      9.47 o 
   9   3  11      612.17      679.82     67.78 o 
  10   3  11      285.76      265.00     26.06 o 
  11   3  11       22.35       23.62     12.97 o 
  12   3  11      164.62      187.01     24.83 o 
  13   3  11      119.17       89.31     20.46 o 
  14   3  11     1581.51     1707.65    136.79 o 
  15   3  11      101.90       96.85     32.29 o 
  16   3  11       84.06       97.94     21.60 o 
  17   3  11      113.86      118.28     24.25 o 
  18   3  11       81.20       61.29     23.22 o 
  19   3  11       69.35       53.58     19.91 o 
  20   3  11        0.15        0.00     15.01 o 
  21   3  11        1.14        0.20     17.16 o 
  22   3  11        0.09        0.00     15.95 o 
  23   3  11        4.67        0.00     23.38 o 
  24   3  11        9.18       12.50     28.55 o 
  25   3  11        1.71        5.13     28.86 o 
  26   3  11       36.75       33.75     33.10 o 
  27   3  11        0.29       24.49     32.08 o 
 -30   4  11        3.71        0.00     22.40 o 
 -29   4  11        0.19        0.00     18.25 o 
 -28   4  11        5.69       16.71     19.54 o 
 -27   4  11        1.41        0.00     16.76 o 
 -26   4  11       14.70        8.73     17.65 o 
 -25   4  11       22.78       27.26     17.86 o 
 -24   4  11        2.15        4.81     16.09 o 
 -23   4  11       96.42       68.98     18.97 o 
 -22   4  11       17.46       24.83     16.31 o 
 -21   4  11      181.54      191.68     26.33 o 
 -20   4  11        0.04       23.83     15.37 o 
 -19   4  11       20.36       11.62     24.99 o 
 -18   4  11       18.98        7.47     13.57 o 
 -17   4  11       26.69       14.15     12.99 o 
 -16   4  11       88.43       69.72     18.12 o 
 -15   4  11        0.06        6.44     12.27 o 
 -14   4  11       53.19       86.92     18.50 o 
 -13   4  11        0.05        0.74     11.08 o 
 -12   4  11       16.45       21.50     12.84 o 
 -11   4  11      144.09      145.30     21.53 o 
 -10   4  11       88.16       81.30     16.96 o 
  -9   4  11     1023.96      984.67     87.14 o 
  -8   4  11      875.63      761.43     51.46 o 
  -7   4  11       92.31      100.42     16.90 o 
  -6   4  11      186.82      210.60     28.59 o 
  -5   4  11       44.13       40.26      9.44 o 
  -4   4  11       77.84       82.60     13.92 o 
  -3   4  11      490.86      581.83     64.14 o 
  -2   4  11     1369.77     1540.35    154.18 o 
  -1   4  11        6.48        3.34      7.70 o 
   0   4  11       35.13       32.53     10.14 o 
   1   4  11      719.43      751.46    266.60 o 
   2   4  11      355.26      355.10     49.90 o 
   3   4  11      674.67      646.68     59.72 o 
   4   4  11       11.36       20.19     11.01 o 
   5   4  11      194.96      213.57     27.61 o 
   6   4  11       15.12        9.65     11.51 o 
   7   4  11       18.00        4.48     11.06 o 
   8   4  11        0.00        0.00     11.72 o 
   9   4  11       62.44       55.99     16.41 o 
  10   4  11       81.20       97.43     20.04 o 
  11   4  11        3.51        6.21     12.14 o 
  12   4  11      116.06       88.70     20.86 o 
  13   4  11       72.59       89.70     23.16 o 
  14   4  11      169.81      188.25     27.96 o 
  15   4  11       25.99       18.43     16.44 o 
  16   4  11       37.00       25.23     16.96 o 
  17   4  11       11.64       21.20     16.80 o 
  18   4  11        0.81        0.00     15.55 o 
  19   4  11        0.38        0.00     21.39 o 
  20   4  11        4.63       23.93     22.90 o 
  21   4  11       20.92       25.91     30.97 o 
  22   4  11       28.95       51.22     32.34 o 
  23   4  11        1.61        0.00     23.88 o 
  24   4  11       53.51       38.02     34.46 o 
  25   4  11        0.05        0.00     30.87 o 
 -28   5  11       18.58       27.06     26.18 o 
 -27   5  11       14.00        7.13     21.61 o 
 -26   5  11       11.60       12.49     22.58 o 
 -25   5  11        3.67        0.37     16.69 o 
 -24   5  11        2.97        0.00     16.61 o 
 -23   5  11      200.94      214.73     32.92 o 
 -22   5  11       60.07       74.93     22.48 o 
 -21   5  11      177.43      195.20     28.60 o 
 -20   5  11      130.98      133.51     34.14 o 
 -19   5  11      116.63       42.25     88.70 o 
 -18   5  11       19.68       13.72     16.24 o 
 -17   5  11       17.14       38.63     19.05 o 
 -16   5  11      431.78      594.35    102.58 o 
 -15   5  11        0.31        3.95     14.74 o 
 -14   5  11       30.65       46.37     17.73 o 
 -13   5  11      136.14      135.78     41.54 o 
 -12   5  11      170.16      226.30     82.72 o 
 -11   5  11      480.71      590.04    101.04 o 
 -10   5  11       19.33       30.94     18.84 o 
  -9   5  11      175.33      189.72     46.47 o 
  -8   5  11       41.77       44.60     19.04 o 
  -7   5  11      437.84      460.57     40.08 o 
  -6   5  11        1.22        8.06     13.41 o 
  -5   5  11        5.96       16.96     16.19 o 
  -4   5  11      616.95      682.58     62.29 o 
  -3   5  11      443.40      453.60     39.94 o 
  -2   5  11       22.19       27.46     11.04 o 
  -1   5  11        2.25        0.00      7.69 o 
   0   5  11      556.15      554.35     67.59 o 
   1   5  11       26.05       36.87     12.21 o 
   2   5  11       42.35       49.21     14.62 o 
   3   5  11        9.25        9.97     10.74 o 
   4   5  11        6.36       13.02     11.23 o 
   5   5  11      104.57       84.59     18.69 o 
   6   5  11      116.41       87.63     18.69 o 
   7   5  11       35.64       10.15     12.93 o 
   8   5  11      172.35      148.63     34.00 o 
   9   5  11        9.92        0.15     11.80 o 
  10   5  11       75.88       62.48     19.27 o 
  11   5  11        0.75       11.47     15.41 o 
  12   5  11       40.68       41.56     18.63 o 
  13   5  11      199.68      207.85     30.11 o 
  14   5  11      144.11      141.58     26.45 o 
  15   5  11      149.26      195.90     46.82 o 
  16   5  11      110.97      108.23     32.43 o 
  17   5  11        6.56       10.65     23.43 o 
  18   5  11       36.89       29.55     26.17 o 
  19   5  11        0.58        0.00     35.55 o 
  20   5  11        0.45       18.40     28.76 o 
  21   5  11        1.27       15.68     30.46 o 
  22   5  11        1.02        0.00     25.49 o 
  23   5  11        0.01        0.00     27.86 o 
 -25   6  11       40.90       41.80     35.28 o 
 -24   6  11       19.81        0.00     29.09 o 
 -23   6  11       24.07       18.98     27.76 o 
 -22   6  11       10.49       26.46     29.46 o 
 -21   6  11      103.53      138.81     33.49 o 
 -20   6  11        0.74       11.65     20.63 o 
 -19   6  11        5.09       20.63     20.49 o 
 -18   6  11        3.74        7.04     34.49 o 
 -17   6  11       29.69       49.42     26.33 o 
 -16   6  11       31.52       19.55     21.99 o 
 -15   6  11      120.73      110.17     36.61 o 
 -14   6  11       16.27        0.00     19.11 o 
 -13   6  11        5.99        0.00     17.62 o 
 -12   6  11       24.76        5.07     25.34 o 
 -11   6  11       27.63       49.55     24.46 o 
 -10   6  11        6.45        0.00     16.34 o 
  -9   6  11        5.02        6.93     18.34 o 
  -8   6  11      513.52      556.62    139.07 o 
  -7   6  11       79.37       94.66     27.60 o 
  -6   6  11      133.18      113.55     29.76 o 
  -5   6  11      224.28      222.68     36.30 o 
  -4   6  11       33.81       28.00     19.79 o 
  -3   6  11      252.37      148.33    118.98 o 
  -2   6  11      137.30      113.78     36.96 o 
  -1   6  11       24.92       35.20     17.26 o 
   0   6  11      337.46      430.87     70.03 o 
   1   6  11       39.37       35.85     14.52 o 
   2   6  11        0.46        4.73     13.82 o 
   3   6  11       83.74       87.09     20.13 o 
   4   6  11       58.26       52.98     18.06 o 
   5   6  11        0.58        0.00     13.81 o 
   6   6  11        8.32        0.00     12.72 o 
   7   6  11      119.54      197.20     27.85 o 
   8   6  11        8.93       19.41     16.60 o 
   9   6  11        3.80       13.83     15.43 o 
  10   6  11      102.69      124.46     24.86 o 
  11   6  11      128.30      194.26     39.02 o 
  12   6  11       92.54       81.08     37.31 o 
  13   6  11       91.39      145.11     38.08 o 
  14   6  11       79.52       90.28     34.03 o 
  15   6  11       48.14       53.36     29.67 o 
  16   6  11        0.69        3.49     25.64 o 
  17   6  11        4.11        6.77     24.86 o 
  18   6  11        0.23       14.54     29.05 o 
  19   6  11        3.75        1.67     26.88 o 
  20   6  11        4.05        0.00     27.99 o 
 -21   7  11       44.90       37.55     34.67 o 
 -20   7  11      158.41      168.95     46.67 o 
 -19   7  11       60.57       74.70     33.96 o 
 -18   7  11        5.59        3.54     25.19 o 
 -17   7  11        2.32        0.00     36.61 o 
 -16   7  11       97.88      107.11     35.08 o 
 -15   7  11        5.29        3.24     23.85 o 
 -14   7  11       10.95       13.85     25.15 o 
 -13   7  11       41.83       38.83     26.96 o 
 -12   7  11        8.13       15.66     24.61 o 
 -11   7  11        0.15        0.00     18.73 o 
 -10   7  11       91.98       57.37     28.04 o 
  -9   7  11        1.23        0.00     18.94 o 
  -8   7  11       29.82       28.91     22.82 o 
  -7   7  11       24.70       29.13     23.25 o 
  -6   7  11        0.36        0.00     18.34 o 
  -5   7  11        0.72        1.93     18.16 o 
  -4   7  11      104.69       83.65     29.76 o 
  -3   7  11      169.86      180.09     38.09 o 
  -2   7  11        2.94        0.00     18.62 o 
  -1   7  11       41.83       38.68     23.68 o 
   0   7  11        0.73       30.79     21.15 o 
   1   7  11       23.18       10.40     21.33 o 
   2   7  11        7.77        0.00     19.71 o 
   3   7  11       24.30       23.71     19.63 o 
   4   7  11        3.44        0.00     17.11 o 
   5   7  11      111.16      117.30     25.07 o 
   6   7  11        8.88        8.13     17.31 o 
   7   7  11        6.19       11.05     22.11 o 
   8   7  11      102.61      179.30     38.99 o 
   9   7  11      102.26      128.36     35.80 o 
  10   7  11       33.11       38.72     27.66 o 
  11   7  11       11.15        0.00     24.32 o 
  12   7  11        2.08        0.00     23.43 o 
  13   7  11      191.19      250.59     48.72 o 
  14   7  11        9.26       35.25     30.95 o 
  15   7  11       20.81       35.65     32.46 o 
  16   7  11        1.96       34.89     30.21 o 
 -14   8  11       16.66        0.00     29.57 o 
 -13   8  11       27.28       61.95     45.76 o 
 -12   8  11        0.30        0.00     24.64 o 
 -11   8  11       22.73       36.38     29.68 o 
 -10   8  11        3.36        0.00     23.25 o 
  -9   8  11        0.01        1.76     24.52 o 
  -8   8  11       51.09       42.87     28.32 o 
  -7   8  11       45.91       18.73     23.02 o 
  -6   8  11       36.58       43.10     28.58 o 
  -5   8  11       35.90       64.72     29.92 o 
  -4   8  11       13.75       43.38     25.49 o 
  -3   8  11       22.56       21.12     35.90 o 
  -2   8  11        5.20        0.00     22.48 o 
  -1   8  11       19.70       32.93     26.39 o 
   0   8  11       82.87       83.72     41.53 o 
   1   8  11       25.86       29.49     25.53 o 
   2   8  11       45.98       71.27     31.04 o 
   3   8  11       30.34        2.11     40.83 o 
   4   8  11        2.99        0.00     38.72 o 
   5   8  11       41.45       41.53     48.57 o 
   7   8  11       46.07       70.40     52.09 o 
   8   8  11        1.88        4.22     42.94 o 
   9   8  11       21.77        7.04     43.65 o 
 -34   0  12        0.12        3.52     47.16 o 
 -33   0  12        1.74       35.90     45.05 o 
 -32   0  12        7.06       30.97     43.65 o 
 -31   0  12        0.03        0.00     30.97 o 
 -30   0  12      105.26      110.53     51.39 o 
 -29   0  12        3.28        0.00     31.68 o 
 -28   0  12       14.73       32.38     35.90 o 
 -27   0  12      430.50      472.45     75.34 o 
 -26   0  12       13.94        8.45     28.86 o 
 -25   0  12        1.01        0.00     23.93 o 
 -24   0  12      352.38      374.57     64.07 o 
 -23   0  12       28.91       35.20     30.97 o 
 -22   0  12       26.44       18.30     28.86 o 
 -21   0  12      248.53      245.71     49.99 o 
 -20   0  12       24.89       13.38     21.82 o 
 -19   0  12        0.33        0.00     10.82 o 
 -18   0  12      250.36      222.75     19.88 o 
 -17   0  12        5.03        8.30      9.40 o 
 -16   0  12       51.27       49.68     15.49 o 
 -15   0  12     9182.41     9503.53   2321.49 o 
 -14   0  12        7.33       20.38      9.49 o 
 -13   0  12       21.84       28.03      9.86 o 
 -12   0  12     8437.32     9735.79   2624.19 o 
 -11   0  12        1.08        6.10     12.32 o 
 -10   0  12        2.47        0.20     11.62 o 
  -9   0  12    51643.24    42679.71    321.45 o 
  -8   0  12        5.18        1.41      6.47 o 
  -7   0  12        1.17        0.44      6.61 o 
  -6   0  12     4253.48     4326.99   1010.36 o 
  -5   0  12       69.26       82.31     18.30 o 
  -4   0  12        1.26        7.12      6.71 o 
  -3   0  12       29.38       67.16     12.33 o 
  -2   0  12       26.43       36.61     10.45 o 
  -1   0  12       35.67       43.17     13.02 o 
   0   0  12    25180.39    25324.56    583.87 o 
   1   0  12       33.32       26.72     10.62 o 
   2   0  12       17.91       20.77     11.62 o 
   3   0  12     9806.82     9106.04   1230.91 o 
   4   0  12        7.47        1.43      7.20 o 
   5   0  12       13.32        0.00     10.56 o 
   6   0  12       83.24       78.14     25.34 o 
   7   0  12        0.62        4.22     14.78 o 
   8   0  12       26.73       39.42     22.53 o 
   9   0  12      184.03      154.19     35.20 o 
  10   0  12       16.02        1.41     18.30 o 
  11   0  12      128.08       88.71     32.38 o 
  12   0  12     9254.19     8805.40    215.28 o 
  13   0  12       32.22       32.77     20.16 o 
  14   0  12      135.62      169.01     29.82 o 
  15   0  12     1710.93     2190.53    174.40 o 
  16   0  12       87.05       72.11     30.27 o 
  17   0  12       89.06       33.82     34.14 o 
  18   0  12        0.36        0.00     15.13 o 
  19   0  12       16.11        6.01     13.00 o 
  20   0  12        3.63        0.00     20.41 o 
  21   0  12        4.07        0.00     20.41 o 
  22   0  12        0.20       17.60     32.38 o 
  23   0  12       11.16        0.00     30.97 o 
  24   0  12      496.60      556.24     82.38 o 
  25   0  12       15.98       21.12     37.31 o 
  26   0  12        1.64       21.82     35.20 o 
  27   0  12      181.92      205.57     64.06 o 
  28   0  12        0.20       47.87     45.05 o 
 -34   1  12       13.91        6.78     32.60 o 
 -33   1  12        0.18        0.00     28.05 o 
 -32   1  12        0.17        8.48     28.26 o 
 -31   1  12       16.78       22.31     28.76 o 
 -30   1  12        0.43        0.00     23.38 o 
 -29   1  12       26.68        9.05     23.50 o 
 -28   1  12       63.70       82.66     32.03 o 
 -27   1  12       29.36       61.06     29.85 o 
 -26   1  12      371.88      426.16     55.97 o 
 -25   1  12       20.79       24.61     22.05 o 
 -24   1  12        0.00       13.61     16.40 o 
 -23   1  12       37.47       41.86     18.31 o 
 -22   1  12       45.31       55.18     15.83 o 
 -21   1  12       47.41       43.35     13.97 o 
 -20   1  12      365.76      325.70     37.70 o 
 -19   1  12      136.77      127.49     17.07 o 
 -18   1  12       14.16       10.36      8.40 o 
 -17   1  12       98.05      111.10     18.95 o 
 -16   1  12      150.19      157.12     32.66 o 
 -15   1  12      208.39      211.64     25.30 o 
 -14   1  12      541.84      615.71     71.01 o 
 -13   1  12      475.56      398.33     51.74 o 
 -12   1  12       35.48       26.67      6.70 o 
 -11   1  12       12.62        5.98      5.04 o 
 -10   1  12     1231.97     1223.79    162.34 o 
  -9   1  12      154.93      187.43     28.86 o 
  -8   1  12      345.03      421.28     64.34 o 
  -7   1  12       35.36       18.72      6.26 o 
  -6   1  12       55.00       59.90      8.52 o 
  -5   1  12      159.97      198.32     42.07 o 
  -4   1  12     3344.76     3541.13    382.81 o 
  -3   1  12     1036.85     1040.36     74.83 o 
  -2   1  12     2417.55     2629.47    242.01 o 
  -1   1  12    11802.32    13149.95   1110.11 o 
   0   1  12     2270.49     2508.54    218.54 o 
   1   1  12     3537.72     4087.64    284.67 o 
   2   1  12     2016.21     2358.91    145.74 o 
   3   1  12        1.69        1.17      5.57 o 
   4   1  12        0.08        2.70      5.26 o 
   5   1  12       38.31       31.29      7.03 o 
   6   1  12      259.03      258.07     20.62 o 
   7   1  12     1371.70     1305.69    144.78 o 
   8   1  12     1390.30     1394.59     49.33 o 
   9   1  12      192.26      187.68     21.24 o 
  10   1  12      404.79      443.04     29.85 o 
  11   1  12      207.56      225.07     24.84 o 
  12   1  12       73.68       75.07     19.08 o 
  13   1  12       61.58       67.68     17.40 o 
  14   1  12       94.30       43.60     23.57 o 
  15   1  12        2.09       17.87     12.73 o 
  16   1  12       97.55      109.95     22.21 o 
  17   1  12      213.66      213.02     28.35 o 
  18   1  12        5.96        7.78     15.48 o 
  19   1  12       17.27       18.75     16.64 o 
  20   1  12       17.71        0.00     16.13 o 
  21   1  12       20.56       15.32     18.38 o 
  22   1  12       74.11       31.50     25.18 o 
  23   1  12      257.00      233.87     34.82 o 
  24   1  12        2.50        0.00     17.04 o 
  25   1  12        0.20       20.09     19.89 o 
  26   1  12       50.21       77.02     26.27 o 
  27   1  12        0.99        0.00     20.70 o 
  28   1  12        0.43        0.00     21.86 o 
 -33   2  12        6.49       10.04     30.25 o 
 -32   2  12        0.10        0.00     29.21 o 
 -31   2  12        1.95        1.85     26.96 o 
 -30   2  12        5.92       12.76     24.69 o 
 -29   2  12        2.59       18.54     24.17 o 
 -28   2  12        1.22       11.01     22.26 o 
 -27   2  12      103.11       66.65     27.33 o 
 -26   2  12        3.67        6.42     16.73 o 
 -25   2  12        0.00        0.00     13.94 o 
 -24   2  12       42.03       33.89     15.61 o 
 -23   2  12        1.86        0.00     12.39 o 
 -22   2  12      285.84      319.64     27.85 o 
 -21   2  12      553.19      611.16     44.91 o 
 -20   2  12       92.25      103.59     18.84 o 
 -19   2  12      197.63      231.01     25.10 o 
 -18   2  12      155.20      139.55     28.17 o 
 -17   2  12        0.82        1.51      9.29 o 
 -16   2  12        1.36        9.61      9.39 o 
 -15   2  12      453.03      632.21     89.33 o 
 -14   2  12      184.59      211.07     39.46 o 
 -13   2  12       78.42       82.88     14.56 o 
 -12   2  12     5354.08     6140.43    773.85 o 
 -11   2  12       82.92      101.12     15.60 o 
 -10   2  12       54.25       49.13      7.07 o 
  -9   2  12     3426.12     3487.00    316.88 o 
  -8   2  12      627.38      645.31     42.25 o 
  -7   2  12      397.43      397.39     23.92 o 
  -6   2  12       54.44       47.37      7.87 o 
  -5   2  12      134.47      155.76     12.04 o 
  -4   2  12      212.09      250.02     16.26 o 
  -3   2  12      973.87      937.99     66.95 o 
  -2   2  12      566.95      606.69     49.96 o 
  -1   2  12      346.56      355.79     36.92 o 
   0   2  12     5413.49     6107.72    532.18 o 
   1   2  12      441.45      444.97     64.31 o 
   2   2  12       27.82       20.02      5.37 o 
   3   2  12     2239.18     2275.14    242.69 o 
   4   2  12       44.49       41.58     11.69 o 
   5   2  12      178.50      176.07     35.17 o 
   6   2  12     1005.76     1029.54     79.80 o 
   7   2  12      643.43      736.16     71.17 o 
   8   2  12      204.00      168.38     35.32 o 
   9   2  12      979.22     1220.55     68.68 o 
  10   2  12        4.64        2.40      9.73 o 
  11   2  12       77.35       75.89     17.59 o 
  12   2  12      336.87      367.40     30.82 o 
  13   2  12      328.20      330.83     39.81 o 
  14   2  12       17.35       33.11     15.42 o 
  15   2  12       38.16       63.68     19.06 o 
  16   2  12       12.60       24.16     14.79 o 
  17   2  12       20.72       21.33     16.71 o 
  18   2  12      441.06      455.41     48.09 o 
  19   2  12        0.99        0.02     15.01 o 
  20   2  12       18.32       20.09     17.73 o 
  21   2  12       12.40        1.98     16.95 o 
  22   2  12        0.07       17.37     19.57 o 
  23   2  12        6.13        3.45     18.99 o 
  24   2  12      129.41      126.24     30.27 o 
  25   2  12        0.12       17.27     22.65 o 
  26   2  12        3.23       33.38     29.25 o 
  27   2  12       29.41        0.00     29.75 o 
 -32   3  12       21.29        7.03     31.08 o 
 -31   3  12       26.15       37.13     32.25 o 
 -30   3  12        0.16        0.00     22.51 o 
 -29   3  12       13.10       16.22     22.19 o 
 -28   3  12       45.26       32.96     18.99 o 
 -27   3  12        5.10       21.99     16.78 o 
 -26   3  12       71.15       61.33     19.95 o 
 -25   3  12        1.09        6.88     15.29 o 
 -24   3  12       58.93       63.46     19.24 o 
 -23   3  12       80.41      105.66     21.62 o 
 -22   3  12        3.89        0.00     16.87 o 
 -21   3  12      258.50      291.84     42.79 o 
 -20   3  12      630.67      656.15     93.24 o 
 -19   3  12       56.42       32.57     15.14 o 
 -18   3  12        0.17        0.00     11.34 o 
 -17   3  12      555.07      596.45    124.15 o 
 -16   3  12       46.37       42.96     12.56 o 
 -15   3  12        9.97       17.03     10.83 o 
 -14   3  12      261.34      274.16     33.26 o 
 -13   3  12      275.02      252.64     39.13 o 
 -12   3  12       97.62       98.43     17.33 o 
 -11   3  12       73.96       57.16     13.76 o 
 -10   3  12     2312.94     2256.11    188.92 o 
  -9   3  12      142.49      138.25     18.20 o 
  -8   3  12     4027.11     5356.45    459.61 o 
  -7   3  12     1108.06     1576.68    164.71 o 
  -6   3  12      113.27      135.15     15.42 o 
  -5   3  12      159.63      179.59     15.85 o 
  -4   3  12      137.90      208.32     31.04 o 
  -3   3  12      294.81      304.06     27.10 o 
  -2   3  12       34.82       25.66      7.29 o 
  -1   3  12     2999.00     2964.46    328.69 o 
   0   3  12      290.38      330.82     31.17 o 
   1   3  12     3161.46     3368.97    363.38 o 
   2   3  12       17.46       19.41     10.10 o 
   3   3  12      298.31      311.25     43.16 o 
   4   3  12      749.41      764.48    110.16 o 
   5   3  12     1215.13     1496.97     59.26 o 
   6   3  12      231.32      227.63     36.79 o 
   7   3  12     1091.39     1084.67    101.49 o 
   8   3  12     1884.52     1905.40    161.72 o 
   9   3  12        0.05        0.00     10.41 o 
  10   3  12      346.61      338.44     50.51 o 
  11   3  12     2171.32     2257.81    159.44 o 
  12   3  12      109.15      125.51     22.83 o 
  13   3  12       30.62       25.60     15.37 o 
  14   3  12        2.54        6.24     13.81 o 
  15   3  12      315.96      324.16     32.98 o 
  16   3  12      118.62      143.47     25.45 o 
  17   3  12       24.03       37.57     17.52 o 
  18   3  12        0.18        0.00     13.22 o 
  19   3  12       21.70       14.69     16.85 o 
  20   3  12       78.70       59.53     22.59 o 
  21   3  12       45.21       30.27     21.24 o 
  22   3  12       26.61       28.26     20.54 o 
  23   3  12        6.23       24.41     26.46 o 
  24   3  12        0.12        1.35     28.51 o 
  25   3  12       22.12       33.53     33.96 o 
  26   3  12        0.00        6.69     31.86 o 
 -30   4  12        0.03       25.10     22.42 o 
 -29   4  12        0.29        8.25     21.27 o 
 -28   4  12        1.07        0.00     18.77 o 
 -27   4  12        0.14       23.53     18.85 o 
 -26   4  12        8.23        7.77     17.56 o 
 -25   4  12       24.27       37.13     19.20 o 
 -24   4  12        7.39       20.50     17.33 o 
 -23   4  12        1.91       12.19     16.21 o 
 -22   4  12      258.81      227.85     65.92 o 
 -21   4  12        1.41        2.44     13.09 o 
 -20   4  12      101.96      175.68     58.43 o 
 -19   4  12      292.88      324.60     58.75 o 
 -18   4  12      137.80      104.88     50.11 o 
 -17   4  12      167.82      161.16     24.68 o 
 -16   4  12      136.19      126.58     22.13 o 
 -15   4  12      343.07      370.62     32.39 o 
 -14   4  12      119.64      155.26     22.57 o 
 -13   4  12       74.94      100.16     19.61 o 
 -12   4  12      149.79      148.02     21.96 o 
 -11   4  12       53.38       60.26     22.50 o 
 -10   4  12       98.16       84.88     17.78 o 
  -9   4  12      244.84      263.55     29.26 o 
  -8   4  12      416.59      423.03     29.28 o 
  -7   4  12      294.11      319.26     29.61 o 
  -6   4  12      302.80      311.38     43.95 o 
  -5   4  12      188.59      195.70     13.83 o 
  -4   4  12      310.55      347.29     36.28 o 
  -3   4  12       57.34       45.76     11.00 o 
  -2   4  12     1000.08     1130.01    119.67 o 
  -1   4  12      572.51      601.60     55.09 o 
   0   4  12      221.48      245.09     19.86 o 
   1   4  12      123.81      109.23     22.36 o 
   2   4  12       50.27       30.19     16.45 o 
   3   4  12      610.15      619.83    115.83 o 
   4   4  12      393.74      491.30     58.79 o 
   5   4  12      210.32      229.21     24.57 o 
   6   4  12      103.44      103.58     18.67 o 
   7   4  12      139.60       94.88     19.11 o 
   8   4  12      153.51      127.19     21.25 o 
   9   4  12       23.69        9.63     12.27 o 
  10   4  12       12.14       12.85     14.25 o 
  11   4  12        4.33        0.00     12.88 o 
  12   4  12        1.71       12.77     15.08 o 
  13   4  12     1277.97     1429.36    106.90 o 
  14   4  12      263.45      347.23     35.14 o 
  15   4  12       47.83       43.90     19.20 o 
  16   4  12       40.01        8.34     17.03 o 
  17   4  12       58.00       44.12     21.12 o 
  18   4  12       15.26       22.70     18.16 o 
  19   4  12       74.28       97.46     32.95 o 
  20   4  12        0.03       13.04     23.33 o 
  21   4  12       12.42       22.14     25.34 o 
  22   4  12       22.70        2.56     35.90 o 
  23   4  12        3.72        3.36     26.39 o 
  24   4  12        1.46        0.00     29.61 o 
  25   4  12       37.74       41.43     34.38 o 
 -28   5  12        2.33        0.00     22.44 o 
 -27   5  12       11.01        9.66     25.12 o 
 -26   5  12        3.17       15.05     19.30 o 
 -25   5  12       15.66       15.47     18.43 o 
 -24   5  12       64.64       53.57     23.07 o 
 -23   5  12      115.78      107.85     25.20 o 
 -22   5  12       15.38       15.06     17.65 o 
 -21   5  12       22.51       28.19     18.26 o 
 -20   5  12      694.42      614.66    242.14 o 
 -19   5  12       28.67       29.76     19.96 o 
 -18   5  12       55.82       73.41     22.11 o 
 -17   5  12       66.41       75.15     22.15 o 
 -16   5  12        0.52        5.98     13.83 o 
 -15   5  12       58.00       50.68     18.55 o 
 -14   5  12        6.70        0.00     12.50 o 
 -13   5  12        8.97       17.49     13.95 o 
 -12   5  12      176.32      241.18     36.41 o 
 -11   5  12        4.21        0.00     15.91 o 
 -10   5  12       17.20       17.20     18.12 o 
  -9   5  12       91.59      126.88     27.13 o 
  -8   5  12      354.46      402.10     41.02 o 
  -7   5  12        0.85        7.03     16.54 o 
  -6   5  12        1.28        0.00     12.44 o 
  -5   5  12       98.96      118.23     25.53 o 
  -4   5  12      252.56      250.67     45.41 o 
  -3   5  12        2.34        0.00     10.02 o 
  -2   5  12      280.59      275.59     21.93 o 
  -1   5  12      655.15      709.02    107.03 o 
   0   5  12      316.47      313.61     60.99 o 
   1   5  12        1.65        7.65     10.10 o 
   2   5  12      746.27      915.94    110.45 o 
   3   5  12      216.24      271.84     27.53 o 
   4   5  12       16.54       10.19     12.55 o 
   5   5  12       70.30       77.14     18.45 o 
   6   5  12        0.08        0.00     10.14 o 
   7   5  12       34.51       25.07     17.19 o 
   8   5  12       48.28       56.14     18.02 o 
   9   5  12       26.29       28.78     15.95 o 
  10   5  12       50.07       60.50     21.41 o 
  11   5  12     1645.72     1794.49    163.38 o 
  12   5  12        3.54       17.70     16.39 o 
  13   5  12       13.81       22.61     17.41 o 
  14   5  12       71.02       75.54     22.85 o 
  15   5  12      119.32      121.03     26.79 o 
  16   5  12      132.58      141.38     37.58 o 
  17   5  12       51.53       74.44     31.37 o 
  18   5  12        3.64       23.90     26.85 o 
  19   5  12        0.33        3.25     24.60 o 
  20   5  12       57.70       74.03     32.92 o 
  21   5  12        0.56        0.00     28.50 o 
  22   5  12        0.02        8.03     29.59 o 
 -25   6  12        3.06        0.00     29.59 o 
 -24   6  12        0.43       18.40     50.68 o 
 -23   6  12        6.57       30.62     31.36 o 
 -22   6  12      108.67      112.67     36.00 o 
 -21   6  12        3.42        0.00     21.34 o 
 -20   6  12        5.15       33.83     23.01 o 
 -19   6  12       40.77       72.51     43.65 o 
 -18   6  12       28.06       47.70     28.16 o 
 -17   6  12       66.99       99.69     32.25 o 
 -16   6  12        8.50       11.68     22.49 o 
 -15   6  12       38.10       18.18     20.94 o 
 -14   6  12        0.50        0.00     17.59 o 
 -13   6  12       61.94       55.97     25.37 o 
 -12   6  12       14.90        0.00     18.24 o 
 -11   6  12       52.91       68.59     26.10 o 
 -10   6  12       62.41       95.22     30.09 o 
  -9   6  12        2.60        0.00     16.28 o 
  -8   6  12       12.17       35.83     20.80 o 
  -7   6  12      152.23       98.50     27.90 o 
  -6   6  12       47.01       35.46     20.47 o 
  -5   6  12       17.19       16.94     20.41 o 
  -4   6  12        0.15       13.76     18.12 o 
  -3   6  12       22.91       26.26     18.33 o 
  -2   6  12       68.09       57.56     23.17 o 
  -1   6  12       24.30       23.77     19.89 o 
   0   6  12       31.41       34.47     16.33 o 
   1   6  12       23.24       23.64     13.52 o 
   2   6  12       59.88       54.13     15.75 o 
   3   6  12        2.45        3.90     13.05 o 
   4   6  12        1.10       18.07     14.24 o 
   5   6  12        4.58        4.34     13.87 o 
   6   6  12      147.77      135.21     24.78 o 
   7   6  12       12.32        0.00     14.39 o 
   8   6  12       73.26       70.42     21.85 o 
   9   6  12       21.65       38.70     19.64 o 
  10   6  12      125.01      126.57     26.54 o 
  11   6  12       43.01       36.84     19.49 o 
  12   6  12       26.86       36.71     26.82 o 
  13   6  12       80.92       69.92     33.27 o 
  14   6  12        0.06        2.11     24.86 o 
  15   6  12       19.29       35.07     29.17 o 
  16   6  12        7.03        9.44     26.37 o 
  17   6  12        3.72       14.45     29.96 o 
  18   6  12        0.01        0.00     26.76 o 
  19   6  12        1.16        1.28     26.70 o 
 -20   7  12       61.50       54.11     36.58 o 
 -19   7  12       27.26        5.39     29.42 o 
 -18   7  12        2.25        0.00     40.13 o 
 -17   7  12        3.83        0.00     21.44 o 
 -16   7  12        6.32        3.74     23.34 o 
 -15   7  12        1.43        0.00     22.48 o 
 -14   7  12       14.59       38.81     26.72 o 
 -13   7  12        1.08        5.98     22.90 o 
 -12   7  12       20.95       15.41     24.75 o 
 -11   7  12        0.00        0.00     21.95 o 
 -10   7  12        9.32        0.00     20.47 o 
  -9   7  12       62.56       31.17     35.55 o 
  -8   7  12       18.43       18.82     25.69 o 
  -7   7  12        0.68        2.29     20.16 o 
  -6   7  12        0.69        6.43     21.83 o 
  -5   7  12        1.02        0.00     19.71 o 
  -4   7  12       50.71       35.74     24.84 o 
  -3   7  12        0.74       15.79     21.83 o 
  -2   7  12       15.75       14.08     21.25 o 
  -1   7  12        8.75       30.22     21.60 o 
   0   7  12       36.23       30.58     23.34 o 
   1   7  12        3.61        0.00     18.97 o 
   2   7  12       49.20       66.55     39.42 o 
   3   7  12       39.50       45.59     20.44 o 
   4   7  12        0.02        1.22     15.87 o 
   5   7  12       46.33       68.48     27.39 o 
   6   7  12       19.19       22.32     17.30 o 
   7   7  12        9.91       19.17     17.35 o 
   8   7  12       20.37       21.87     25.96 o 
   9   7  12        0.42        5.79     25.83 o 
  10   7  12       42.72       48.89     30.61 o 
  11   7  12       91.04      114.96     38.90 o 
  12   7  12       13.91       47.27     31.63 o 
  13   7  12        0.21        0.00     28.16 o 
  14   7  12        0.96        0.90     29.21 o 
  15   7  12        3.11        0.00     25.49 o 
 -13   8  12       13.30       14.31     32.38 o 
 -12   8  12       24.84        0.00     27.54 o 
 -11   8  12        0.27        3.55     23.98 o 
 -10   8  12        1.41        0.00     28.16 o 
  -9   8  12        0.01       12.40     25.85 o 
  -8   8  12        1.35        5.02     24.68 o 
  -7   8  12        7.49        5.46     21.36 o 
  -6   8  12        4.94       13.87     22.01 o 
  -5   8  12        4.07       13.45     24.01 o 
  -4   8  12        0.85        7.12     21.99 o 
  -3   8  12        2.47        0.00     19.72 o 
  -2   8  12        1.08        5.44     23.64 o 
  -1   8  12        0.43        8.97     23.61 o 
   0   8  12       10.67        0.00     25.02 o 
   1   8  12        2.98        8.56     25.03 o 
   2   8  12        3.16        7.35     24.36 o 
   3   8  12       22.43        0.00     25.46 o 
   4   8  12        7.13        0.00     36.61 o 
   5   8  12        1.42        0.00     43.65 o 
   6   8  12        7.18       24.64     45.76 o 
   8   8  12        4.41        0.70     44.35 o 
 -34   1  13        0.44        0.00     54.91 o 
 -33   1  13        0.91       20.30     30.81 o 
 -32   1  13       87.37      122.18     38.72 o 
 -31   1  13        6.42       16.77     26.96 o 
 -30   1  13        0.19        0.00     24.11 o 
 -29   1  13        8.16        0.00     21.13 o 
 -28   1  13        4.79       14.39     25.13 o 
 -27   1  13       59.81       77.95     32.53 o 
 -26   1  13      748.78      736.32     59.73 o 
 -25   1  13        0.04       14.70     22.11 o 
 -24   1  13        0.52        0.00     15.18 o 
 -23   1  13     1094.09     1055.43    106.18 o 
 -22   1  13        0.29        0.00     12.55 o 
 -21   1  13        1.02        3.08     10.57 o 
 -20   1  13        6.10        0.00     10.01 o 
 -19   1  13        1.49        0.00     10.89 o 
 -18   1  13        7.03        1.46      9.07 o 
 -17   1  13       50.68       47.06     12.56 o 
 -16   1  13        0.84        1.14      8.23 o 
 -15   1  13        5.72        9.45      6.04 o 
 -14   1  13      199.63      293.94     45.12 o 
 -13   1  13       47.21       42.20      8.29 o 
 -12   1  13       20.81       14.33      5.96 o 
 -11   1  13      588.56      688.53     74.82 o 
 -10   1  13        0.35        1.52      5.17 o 
  -9   1  13       67.93       68.99     11.69 o 
  -8   1  13     8793.37     8450.50   1050.97 o 
  -7   1  13      130.81      148.50     23.58 o 
  -6   1  13       34.50       30.32      6.90 o 
  -5   1  13      559.58      531.61     52.66 o 
  -4   1  13       52.54       56.08      8.85 o 
  -3   1  13      256.42      265.38     19.41 o 
  -2   1  13      140.03      218.02     21.78 o 
  -1   1  13      422.43      483.97     40.25 o 
   0   1  13       10.88        0.00     12.70 o 
   1   1  13    78764.59    91367.05   6974.96 o 
   2   1  13      733.97      864.20     60.80 o 
   3   1  13       16.52       33.57     10.72 o 
   4   1  13     3662.73     3989.60    200.47 o 
   5   1  13       44.16       47.83     10.67 o 
   6   1  13       96.10       91.69     11.08 o 
   7   1  13       97.23       94.32     11.21 o 
   8   1  13        4.77        5.95      8.86 o 
   9   1  13        2.48        4.06      9.47 o 
  10   1  13     1545.67     1773.22     91.12 o 
  11   1  13        1.25        3.86     12.29 o 
  12   1  13      111.75      106.54     20.60 o 
  13   1  13    11657.68    12514.20    443.29 o 
  14   1  13      168.42      155.97     24.44 o 
  15   1  13       13.07       31.66     15.19 o 
  16   1  13       47.92       24.06     22.37 o 
  17   1  13        0.01        0.00     13.18 o 
  18   1  13        3.03        7.18     14.17 o 
  19   1  13        9.47       37.88     18.72 o 
  20   1  13        9.45        0.00     15.96 o 
  21   1  13       11.54       23.87     18.89 o 
  22   1  13        2.36        5.68     18.69 o 
  23   1  13        0.09       11.64     22.48 o 
  24   1  13        0.15        0.00     19.45 o 
  25   1  13       11.40        0.00     18.33 o 
  26   1  13        0.01        0.00     19.23 o 
  27   1  13       13.53        8.74     22.86 o 
 -33   2  13        9.48        7.79     32.34 o 
 -32   2  13        2.89        0.00     28.41 o 
 -31   2  13       47.55       32.06     30.10 o 
 -30   2  13        8.72        0.00     26.13 o 
 -29   2  13        0.70       17.24     24.96 o 
 -28   2  13       36.88       37.65     27.36 o 
 -27   2  13       12.66       12.92     19.56 o 
 -26   2  13       50.14        9.58     18.63 o 
 -25   2  13       49.09       29.80     15.12 o 
 -24   2  13       94.09       72.17     18.30 o 
 -23   2  13       19.30       23.66     14.05 o 
 -22   2  13        5.05        0.00     13.49 o 
 -21   2  13       19.35       19.00     13.84 o 
 -20   2  13       12.24       24.23     16.32 o 
 -19   2  13      202.81      256.42     26.73 o 
 -18   2  13        0.08        0.00      8.80 o 
 -17   2  13        5.55        4.76      9.84 o 
 -16   2  13      107.57       95.16     17.47 o 
 -15   2  13       50.35       60.72     14.18 o 
 -14   2  13        4.16        0.00      7.15 o 
 -13   2  13      238.06      358.07     64.65 o 
 -12   2  13     2499.90     2838.95    383.70 o 
 -11   2  13     1056.53     1156.36    142.06 o 
 -10   2  13     2345.95     2512.17    274.01 o 
  -9   2  13     1502.25     1414.24    141.91 o 
  -8   2  13      696.40      679.92     34.26 o 
  -7   2  13     2270.07     2351.32    132.64 o 
  -6   2  13        3.98       11.78      6.09 o 
  -5   2  13        0.13        0.97      5.10 o 
  -4   2  13       26.03       28.70      7.39 o 
  -3   2  13      230.72      293.37     24.20 o 
  -2   2  13       52.41       61.95      8.24 o 
  -1   2  13      401.18      452.43     38.62 o 
   0   2  13     2269.10     2646.02    191.28 o 
   1   2  13      343.86      378.38     44.62 o 
   2   2  13      598.61      611.96     54.01 o 
   3   2  13        9.94        3.93      8.92 o 
   4   2  13       13.58        3.96      8.14 o 
   5   2  13       46.10       13.97     10.14 o 
   6   2  13       81.78       90.66     16.63 o 
   7   2  13      125.42      118.74     18.56 o 
   8   2  13     1362.74     1430.40     78.37 o 
   9   2  13      243.04      183.44     24.47 o 
  10   2  13       59.10       38.93     15.55 o 
  11   2  13      725.86      733.70     49.18 o 
  12   2  13      764.21      766.05     80.89 o 
  13   2  13      109.77       98.39     21.24 o 
  14   2  13      914.80      984.75     91.50 o 
  15   2  13        4.04        6.55     20.13 o 
  16   2  13       83.12       76.16     20.98 o 
  17   2  13      561.56      578.15     41.34 o 
  18   2  13      502.65      521.69     41.67 o 
  19   2  13       28.32       31.76     18.05 o 
  20   2  13      140.03      181.49     30.23 o 
  21   2  13        0.02        5.19     17.97 o 
  22   2  13       23.23        0.00     17.99 o 
  23   2  13       89.94      135.57     30.60 o 
  24   2  13       16.96       14.86     21.06 o 
  25   2  13        3.08       21.21     23.55 o 
  26   2  13        2.37        0.00     21.83 o 
  27   2  13      224.87      199.59     50.01 o 
 -32   3  13        4.27       27.16     29.95 o 
 -31   3  13       14.37       41.80     35.07 o 
 -30   3  13       47.07       60.91     26.45 o 
 -29   3  13        1.83       13.92     21.43 o 
 -28   3  13       20.26        1.37     19.75 o 
 -27   3  13       56.48       43.14     18.71 o 
 -26   3  13        0.94        9.59     15.24 o 
 -25   3  13       30.66       17.15     15.69 o 
 -24   3  13       12.80       22.01     15.98 o 
 -23   3  13     1110.13     1055.03    107.64 o 
 -22   3  13       63.54       69.33     18.74 o 
 -21   3  13        0.00        0.00     16.16 o 
 -20   3  13        1.12       24.17     14.98 o 
 -19   3  13       32.54       28.22     15.51 o 
 -18   3  13      111.17      101.02     20.12 o 
 -17   3  13       67.02       77.24     19.20 o 
 -16   3  13      139.06      100.41     24.12 o 
 -15   3  13       62.46       65.59     15.62 o 
 -14   3  13        0.80        0.00      8.16 o 
 -13   3  13       36.73       24.10     11.29 o 
 -12   3  13       94.75       87.41     16.74 o 
 -11   3  13        0.40        6.41      8.94 o 
 -10   3  13      233.14      197.30     21.34 o 
  -9   3  13     1347.32     1398.59     96.98 o 
  -8   3  13       55.74       76.53      9.82 o 
  -7   3  13      183.09      200.39     15.96 o 
  -6   3  13       41.03       37.23      7.40 o 
  -5   3  13       14.05       25.67      6.95 o 
  -4   3  13        4.63       12.30      6.73 o 
  -3   3  13       57.17       67.84      9.31 o 
  -2   3  13      165.61      194.91     19.70 o 
  -1   3  13      517.39      504.52     53.34 o 
   0   3  13     1098.05     1106.24    135.75 o 
   1   3  13     1003.52     1162.38    143.47 o 
   2   3  13     2237.03     2532.15    300.52 o 
   3   3  13      596.02      726.01     75.84 o 
   4   3  13        7.80       14.05     10.96 o 
   5   3  13      127.24      116.07     18.26 o 
   6   3  13      349.82      229.23    108.45 o 
   7   3  13      312.96      265.98     63.93 o 
   8   3  13      458.02      459.96     76.05 o 
   9   3  13      421.39      456.94     40.67 o 
  10   3  13      512.99      503.87     35.27 o 
  11   3  13        1.41        8.86     13.80 o 
  12   3  13        9.18        0.00     12.11 o 
  13   3  13     2001.70     2110.39    179.43 o 
  14   3  13     1866.92     2037.00    136.54 o 
  15   3  13      329.72      361.77     35.36 o 
  16   3  13      369.57      351.19     38.97 o 
  17   3  13        2.74        0.00     14.02 o 
  18   3  13        2.05        2.33     16.06 o 
  19   3  13       15.64       12.07     17.49 o 
  20   3  13       11.78        1.28     17.38 o 
  21   3  13       12.17       22.95     18.77 o 
  22   3  13        1.04        8.90     18.42 o 
  23   3  13        7.37        0.76     27.35 o 
  24   3  13        4.95       16.78     28.12 o 
  25   3  13       40.13       25.62     32.63 o 
  26   3  13        1.12        0.00     30.32 o 
 -30   4  13        6.50        4.23     20.67 o 
 -29   4  13        0.17       26.20     21.37 o 
 -28   4  13        0.02        0.00     19.16 o 
 -27   4  13        2.61        0.00     16.91 o 
 -26   4  13        3.22        0.00     16.99 o 
 -25   4  13       10.40        0.00     16.13 o 
 -24   4  13        9.72       10.40     16.12 o 
 -23   4  13       13.70       25.64     17.19 o 
 -22   4  13        6.84       28.20     15.74 o 
 -21   4  13        1.27        0.00     15.91 o 
 -20   4  13       62.25       74.86     21.83 o 
 -19   4  13       86.26       60.38     20.54 o 
 -18   4  13       95.07       85.26     22.38 o 
 -17   4  13       18.12       15.17     14.26 o 
 -16   4  13      325.00      425.08     64.85 o 
 -15   4  13        0.00        3.38     10.14 o 
 -14   4  13        6.54        0.49     10.47 o 
 -13   4  13       10.75        0.00     11.57 o 
 -12   4  13      346.22      315.98     36.05 o 
 -11   4  13      256.98      240.46     29.78 o 
 -10   4  13      907.80      907.46     97.52 o 
  -9   4  13      176.05      236.77     24.71 o 
  -8   4  13        8.97        4.40     10.29 o 
  -7   4  13      535.93      530.03     49.24 o 
  -6   4  13      431.82      547.11     67.18 o 
  -5   4  13       24.02       20.40      7.41 o 
  -4   4  13        1.79        0.00      6.73 o 
  -3   4  13      278.31      248.47     26.32 o 
  -2   4  13       22.76       28.28     10.34 o 
  -1   4  13       85.24       79.85     14.12 o 
   0   4  13      525.19      601.77     64.34 o 
   1   4  13       67.77       66.01     13.49 o 
   2   4  13      235.01      254.34     36.63 o 
   3   4  13      106.90       76.83     44.28 o 
   4   4  13        0.04        6.93     10.91 o 
   5   4  13        2.15       13.07     11.20 o 
   6   4  13      203.49      248.25     29.44 o 
   7   4  13       23.13       18.93     12.91 o 
   8   4  13      129.16      122.39     21.34 o 
   9   4  13      427.22      512.65     35.50 o 
  10   4  13      200.42      182.17     26.22 o 
  11   4  13        5.28        6.75     13.97 o 
  12   4  13     1146.38     1259.68    128.77 o 
  13   4  13       31.59       41.05     19.79 o 
  14   4  13      311.08      325.60     34.76 o 
  15   4  13      106.77      140.64     27.52 o 
  16   4  13       57.48       39.31     21.00 o 
  17   4  13       94.89       82.40     23.60 o 
  18   4  13      169.09      153.22     29.31 o 
  19   4  13        0.45       16.89     18.66 o 
  20   4  13       10.12        0.28     22.32 o 
  21   4  13       13.03       13.94     26.76 o 
  22   4  13        0.34        0.00     24.61 o 
  23   4  13        2.64        0.00     26.89 o 
  24   4  13       47.76       77.07     38.74 o 
 -28   5  13       21.69       11.00     24.11 o 
 -27   5  13       15.75        7.58     20.96 o 
 -26   5  13        5.48        1.09     19.65 o 
 -25   5  13       10.31        1.81     18.96 o 
 -24   5  13      115.86       80.66     22.54 o 
 -23   5  13      119.66       71.03     22.46 o 
 -22   5  13       86.88       76.78     22.12 o 
 -21   5  13       21.50       16.71     15.12 o 
 -20   5  13       11.29       22.54     18.62 o 
 -19   5  13       31.48       34.19     19.26 o 
 -18   5  13        0.25        0.00     15.01 o 
 -17   5  13      201.60      163.73     27.39 o 
 -16   5  13       10.01        8.72     15.83 o 
 -15   5  13       96.37       97.39     22.02 o 
 -14   5  13        0.27        0.00     13.14 o 
 -13   5  13       46.10       44.27     17.04 o 
 -12   5  13        6.11        2.05     12.27 o 
 -11   5  13        5.36       11.33     12.53 o 
 -10   5  13       20.42       14.43     27.10 o 
  -9   5  13      326.13      331.23     39.32 o 
  -8   5  13       22.67       27.62     18.62 o 
  -7   5  13      138.68      152.92     28.54 o 
  -6   5  13       96.58      101.34     26.05 o 
  -5   5  13      282.74      222.97     33.54 o 
  -4   5  13       37.40       30.71     17.67 o 
  -3   5  13       66.58       58.17     15.64 o 
  -2   5  13       33.06       27.81     11.63 o 
  -1   5  13      275.61      250.74     21.95 o 
   0   5  13      342.59      338.82     71.24 o 
   1   5  13       31.29       40.74     12.22 o 
   2   5  13      468.72      542.90     53.56 o 
   3   5  13      718.92      852.47     86.23 o 
   4   5  13      443.42      474.51     34.37 o 
   5   5  13       11.79       21.82     13.32 o 
   6   5  13        0.02        8.31     13.47 o 
   7   5  13      449.13      461.96     52.93 o 
   8   5  13      116.96      152.89     26.36 o 
   9   5  13      198.75      221.36     32.45 o 
  10   5  13      281.11      296.58     32.72 o 
  11   5  13      653.90      731.59     57.94 o 
  12   5  13      344.84      344.71     36.91 o 
  13   5  13        5.82        0.00     15.07 o 
  14   5  13      299.55      269.02     34.33 o 
  15   5  13        3.83        7.11     17.65 o 
  16   5  13       39.40       47.90     30.59 o 
  17   5  13       28.66       20.91     34.85 o 
  18   5  13        6.52       17.45     27.66 o 
  19   5  13       17.26       15.36     26.82 o 
  20   5  13       12.27       13.00     30.97 o 
  21   5  13        0.42        2.87     31.85 o 
  22   5  13        3.24        0.00     29.53 o 
 -25   6  13        2.56        0.00     27.73 o 
 -24   6  13       11.22       15.30     30.25 o 
 -23   6  13       33.55       23.35     26.75 o 
 -22   6  13        0.18       17.04     23.35 o 
 -21   6  13        3.08       35.19     24.82 o 
 -20   6  13       43.80       57.02     45.05 o 
 -19   6  13        6.37        0.00     22.14 o 
 -18   6  13        6.89       22.80     25.37 o 
 -17   6  13        5.96        0.00     22.45 o 
 -16   6  13       24.18        0.00     19.12 o 
 -15   6  13       78.65       85.02     29.08 o 
 -14   6  13       15.30       37.77     23.33 o 
 -13   6  13        0.19        0.00     19.54 o 
 -12   6  13        5.62        0.00     19.04 o 
 -11   6  13        0.70        1.64     19.79 o 
 -10   6  13      177.24      213.70     38.39 o 
  -9   6  13       24.88       48.68     23.64 o 
  -8   6  13        8.85        0.62     15.76 o 
  -7   6  13      146.28      157.23     32.84 o 
  -6   6  13      109.95       94.69     29.36 o 
  -5   6  13       48.92       70.62     25.46 o 
  -4   6  13       33.94       52.60     23.65 o 
  -3   6  13       49.94       77.17     24.83 o 
  -2   6  13      236.48       88.02    106.31 o 
  -1   6  13      262.85      229.03     42.95 o 
   0   6  13       29.13       49.83     21.94 o 
   1   6  13       14.95        7.76     15.27 o 
   2   6  13      136.65      151.82     21.94 o 
   3   6  13        0.48        6.54     12.08 o 
   4   6  13       40.29       30.49     17.37 o 
   5   6  13      143.16      173.86     26.96 o 
   6   6  13      303.68      332.40     38.64 o 
   7   6  13        0.71        0.00     13.76 o 
   8   6  13       27.78       25.07     17.85 o 
   9   6  13       33.86       66.38     21.29 o 
  10   6  13      106.34      121.71     34.33 o 
  11   6  13        0.01       12.03     16.67 o 
  12   6  13      122.59      146.14     37.67 o 
  13   6  13        0.98       22.05     29.12 o 
  14   6  13        0.90        0.00     25.53 o 
  15   6  13       73.45       78.30     35.25 o 
  16   6  13       32.97        6.58     29.46 o 
  17   6  13       10.97       39.90     32.76 o 
  18   6  13        1.25        0.00     26.54 o 
 -20   7  13        7.55       24.41     32.08 o 
 -19   7  13       41.67       73.92     52.09 o 
 -18   7  13       23.29        0.09     26.72 o 
 -17   7  13       52.14       14.26     29.82 o 
 -16   7  13        3.99       35.26     28.92 o 
 -15   7  13       13.86        0.00     22.99 o 
 -14   7  13       36.62       45.00     27.22 o 
 -13   7  13       11.70        0.00     23.14 o 
 -12   7  13        0.20        0.00     21.33 o 
 -11   7  13        0.08        0.00     20.06 o 
 -10   7  13        6.36       20.07     25.10 o 
  -9   7  13       17.90       26.25     22.82 o 
  -8   7  13       54.51       73.79     29.54 o 
  -7   7  13        9.44        4.71     20.80 o 
  -6   7  13       23.46       19.61     21.95 o 
  -5   7  13      110.70       98.88     32.13 o 
  -4   7  13        0.05        0.00     17.41 o 
  -3   7  13        5.71       12.82     20.80 o 
  -2   7  13        3.48       14.16     22.64 o 
  -1   7  13        0.62        0.00     21.13 o 
   0   7  13        3.91        0.00     17.40 o 
   1   7  13       68.57       57.30     27.86 o 
   2   7  13        0.61        1.32     20.44 o 
   3   7  13       24.92        1.88     20.05 o 
   4   7  13      125.38      155.73     29.69 o 
   5   7  13        1.78        0.00     20.56 o 
   6   7  13        0.02        3.71     16.96 o 
   7   7  13      147.14      170.69     30.75 o 
   8   7  13        0.41       34.06     27.76 o 
   9   7  13        4.28        0.00     26.54 o 
  10   7  13       31.85       33.25     31.75 o 
  11   7  13      203.19      279.45     49.92 o 
  12   7  13       59.41      100.63     36.52 o 
  13   7  13        3.24       34.62     30.96 o 
  14   7  13        4.08       44.12     35.25 o 
 -13   8  13        1.23        0.00     25.34 o 
 -12   8  13        4.43        0.00     27.66 o 
 -11   8  13       13.59       23.67     29.24 o 
 -10   8  13        4.01        6.34     26.88 o 
  -9   8  13       61.44       78.74     33.75 o 
  -8   8  13       11.02       11.97     26.55 o 
  -7   8  13        1.78        7.47     23.05 o 
  -6   8  13       21.44       10.48     21.47 o 
  -5   8  13        7.25        9.96     25.54 o 
  -4   8  13       14.57       13.95     27.04 o 
  -3   8  13        6.60       22.08     40.48 o 
  -2   8  13       47.56       78.08     32.45 o 
  -1   8  13       44.10       35.33     27.84 o 
   0   8  13       18.66       22.97     26.82 o 
   1   8  13        0.16        5.07     23.83 o 
   2   8  13       45.61       23.49     28.09 o 
   3   8  13        4.38       34.58     29.32 o 
   4   8  13       26.98        0.00     40.83 o 
   5   8  13       37.70        0.00     42.24 o 
   6   8  13       44.36       22.53     49.98 o 
 -34   0  14        1.01       46.46     47.87 o 
 -33   0  14        1.10        0.00     40.13 o 
 -32   0  14        9.48        2.11     36.61 o 
 -31   0  14      308.22      458.33     83.78 o 
 -30   0  14        2.35        8.45     36.61 o 
 -29   0  14        0.72        8.45     33.79 o 
 -28   0  14      129.73      145.73     54.21 o 
 -27   0  14        1.48       19.01     33.79 o 
 -26   0  14        0.01        0.00     26.05 o 
 -25   0  14        9.57       11.26     30.97 o 
 -24   0  14       46.12       29.57     33.79 o 
 -23   0  14        3.08        0.00     23.93 o 
 -22   0  14      548.60      854.85     81.68 o 
 -21   0  14        1.35        0.00     23.93 o 
 -20   0  14        2.79        6.34     22.53 o 
 -19   0  14      267.15      285.85     49.99 o 
 -18   0  14       16.08       27.83     11.83 o 
 -17   0  14        0.01        0.00     11.97 o 
 -16   0  14      662.23      596.56    165.85 o 
 -15   0  14        2.60        1.88      8.19 o 
 -14   0  14        0.00        0.00      7.04 o 
 -13   0  14       80.57       71.83     26.40 o 
 -12   0  14        5.21        7.04      8.20 o 
 -11   0  14       64.81       92.76     37.31 o 
 -10   0  14     1183.93     1460.71     62.01 o 
  -9   0  14       46.01       44.89     11.97 o 
  -8   0  14       27.38       31.08     14.43 o 
  -7   0  14       83.12      168.81     37.31 o 
  -6   0  14       16.05       11.35      7.78 o 
  -5   0  14        0.36        0.45      7.27 o 
  -4   0  14     5053.05     4668.29    580.99 o 
  -3   0  14        4.97        0.09      7.92 o 
  -2   0  14       20.97        9.09     11.42 o 
  -1   0  14    39830.62    44395.36   1606.03 o 
   0   0  14      306.72      341.30     25.66 o 
   1   0  14       66.04       64.37     14.53 o 
   2   0  14    11526.82    11865.98    809.31 o 
   3   0  14       33.48       33.04     11.50 o 
   4   0  14       31.00       51.83     13.36 o 
   5   0  14      379.17      574.90    118.65 o 
   6   0  14        0.86        0.00      8.62 o 
   7   0  14       20.62       26.05     19.01 o 
   8   0  14     2868.14     2841.91    118.50 o 
   9   0  14       20.45       37.31     25.34 o 
  10   0  14       30.33       46.46     26.75 o 
  11   0  14     4045.94     3827.90    146.79 o 
  12   0  14        7.62        6.34     25.34 o 
  13   0  14      288.30      237.98     49.29 o 
  14   0  14      403.92      446.41     61.26 o 
  15   0  14      179.84      197.83     48.58 o 
  16   0  14        1.11       21.12     26.75 o 
  17   0  14      807.82      953.55     86.62 o 
  18   0  14       22.92        8.45     27.45 o 
  19   0  14       36.75       35.90     33.79 o 
  20   0  14        2.63       34.49     30.97 o 
  21   0  14       62.61       48.57     38.72 o 
  22   0  14       29.89       24.64     33.79 o 
  23   0  14      117.93       36.61     33.09 o 
  24   0  14        1.11        0.00     31.68 o 
  25   0  14       36.47       16.19     38.01 o 
  26   0  14       61.72       98.56     53.50 o 
  27   0  14       30.35       12.67     45.76 o 
 -33   1  14        0.94       21.57     32.60 o 
 -32   1  14        0.10       24.33     30.59 o 
 -31   1  14        0.75        0.00     27.76 o 
 -30   1  14        0.10        0.00     23.51 o 
 -29   1  14        0.72        5.42     24.52 o 
 -28   1  14        7.38        0.00     25.34 o 
 -27   1  14       72.07       62.90     27.76 o 
 -26   1  14       45.86       57.21     27.73 o 
 -25   1  14       11.51       11.16     21.12 o 
 -24   1  14      197.85      214.36     38.83 o 
 -23   1  14       37.18       54.71     24.46 o 
 -22   1  14        3.51        0.00     12.97 o 
 -21   1  14       77.53       55.41     15.49 o 
 -20   1  14       70.60       63.28     18.09 o 
 -19   1  14        8.08       16.02     10.20 o 
 -18   1  14      204.33      227.49     23.57 o 
 -17   1  14       82.34       72.08     14.76 o 
 -16   1  14        6.40        8.38      8.32 o 
 -15   1  14        0.27        4.04      5.86 o 
 -14   1  14      232.70      227.57     32.52 o 
 -13   1  14       33.69       30.20      7.62 o 
 -12   1  14      223.56      209.99     27.39 o 
 -11   1  14       13.94       22.52     10.36 o 
 -10   1  14       36.39       48.41      9.55 o 
  -9   1  14        2.45        3.86      5.67 o 
  -8   1  14       19.86       30.95      7.66 o 
  -7   1  14       26.33       19.35      6.62 o 
  -6   1  14       82.02       71.23     19.61 o 
  -5   1  14      212.40      221.19     14.41 o 
  -4   1  14       12.68        6.86      5.94 o 
  -3   1  14        1.36        2.19      5.69 o 
  -2   1  14       38.21       56.84      9.24 o 
  -1   1  14        6.22        0.00      6.19 o 
   0   1  14      183.74      188.27     16.65 o 
   1   1  14     2586.09     2803.24    205.29 o 
   2   1  14     1632.45     1718.17    111.82 o 
   3   1  14     4061.52     4228.75    283.80 o 
   4   1  14     3658.82     3372.40    220.76 o 
   5   1  14      253.64      262.86     16.40 o 
   6   1  14      327.69      327.61     23.68 o 
   7   1  14        0.84        0.00      7.89 o 
   8   1  14        2.26        1.41      9.17 o 
   9   1  14      129.30      144.85     26.34 o 
  10   1  14       74.42       76.00     17.58 o 
  11   1  14      116.91      127.73     21.52 o 
  12   1  14      154.95      192.85     25.78 o 
  13   1  14     1778.72     1979.24     77.28 o 
  14   1  14      693.64      780.98     56.43 o 
  15   1  14     1355.46     1513.30     61.52 o 
  16   1  14        3.63       18.37     15.81 o 
  17   1  14        2.41        1.70     11.22 o 
  18   1  14       47.44       55.44     19.84 o 
  19   1  14       49.70       63.76     21.37 o 
  20   1  14        0.60       15.84     18.13 o 
  21   1  14       14.99       42.04     21.52 o 
  22   1  14       60.25       41.08     22.27 o 
  23   1  14        2.38        0.00     18.17 o 
  24   1  14       22.08       36.91     23.77 o 
  25   1  14      111.96       98.37     30.78 o 
  26   1  14        0.09       15.48     24.00 o 
  27   1  14        3.62        0.00     23.27 o 
 -33   2  14        0.17       20.17     32.31 o 
 -32   2  14        0.50        0.00     29.57 o 
 -31   2  14       52.58       31.45     31.58 o 
 -30   2  14       14.38        0.00     25.02 o 
 -29   2  14       21.95       61.51     31.54 o 
 -28   2  14        0.71        0.00     22.15 o 
 -27   2  14        1.10       16.96     23.58 o 
 -26   2  14        0.48        0.00     14.80 o 
 -25   2  14        0.06       17.11     17.57 o 
 -24   2  14       25.09       22.59     14.53 o 
 -23   2  14       52.26       42.53     15.78 o 
 -22   2  14      191.08      192.16     24.03 o 
 -21   2  14       12.25        4.97     17.41 o 
 -20   2  14       74.65       86.77     18.77 o 
 -19   2  14        1.19        0.00     10.14 o 
 -18   2  14       12.84       12.93     10.74 o 
 -17   2  14       26.37       13.58     10.29 o 
 -16   2  14       32.36       58.02     14.48 o 
 -15   2  14        7.31        5.06      8.96 o 
 -14   2  14        3.56        0.76      7.88 o 
 -13   2  14       11.26       25.19     11.47 o 
 -12   2  14      351.82      378.46     42.57 o 
 -11   2  14      464.02      460.42     57.33 o 
 -10   2  14     5801.23     6148.42    625.80 o 
  -9   2  14       36.72       37.64      8.07 o 
  -8   2  14      176.14      178.13     13.45 o 
  -7   2  14     1606.66     1836.27     98.38 o 
  -6   2  14      499.83      514.48     32.02 o 
  -5   2  14      178.38      195.12     16.94 o 
  -4   2  14        0.54        4.80      5.61 o 
  -3   2  14        0.02        0.00      4.92 o 
  -2   2  14       26.94       28.41      6.70 o 
  -1   2  14     1328.09     1561.76    120.02 o 
   0   2  14      818.19      878.79     90.83 o 
   1   2  14      386.08      453.34     37.33 o 
   2   2  14     3730.84     4060.51    337.16 o 
   3   2  14       54.84       81.16     14.59 o 
   4   2  14        0.03        1.42      8.58 o 
   5   2  14       93.16      116.76     17.87 o 
   6   2  14      283.84      317.82     32.80 o 
   7   2  14      244.53      246.69     24.38 o 
   8   2  14      394.91      493.51     71.18 o 
   9   2  14       21.64       18.27     11.79 o 
  10   2  14      100.48      104.23     20.30 o 
  11   2  14     1558.25     1453.72    368.49 o 
  12   2  14     1308.67     1518.33     71.92 o 
  13   2  14        7.10       19.88     15.48 o 
  14   2  14      530.96      557.36     39.81 o 
  15   2  14      290.16      267.98     31.79 o 
  16   2  14      129.32      144.28     26.75 o 
  17   2  14        0.51       13.20     16.90 o 
  18   2  14        1.66       16.96     16.76 o 
  19   2  14       30.32       36.01     20.58 o 
  20   2  14       38.40       44.55     20.74 o 
  21   2  14        0.28       20.28     18.60 o 
  22   2  14        5.96       10.24     19.95 o 
  23   2  14        1.46        5.17     19.82 o 
  24   2  14       29.92       16.98     23.94 o 
  25   2  14        0.10        0.00     22.56 o 
  26   2  14       49.06       33.59     26.46 o 
 -32   3  14        1.39        0.00     31.85 o 
 -31   3  14        3.00       16.51     29.75 o 
 -30   3  14       10.80        0.00     31.33 o 
 -29   3  14        0.06        0.00     20.52 o 
 -28   3  14        2.35        0.00     18.59 o 
 -27   3  14        0.47        0.00     14.69 o 
 -26   3  14        4.16        0.00     14.68 o 
 -25   3  14        9.47        5.70     15.91 o 
 -24   3  14      152.54      138.56     23.92 o 
 -23   3  14      214.62      258.66     32.62 o 
 -22   3  14      184.86      168.95     24.60 o 
 -21   3  14      466.45      512.88     58.19 o 
 -20   3  14        4.24       14.72     13.95 o 
 -19   3  14        2.09        6.28     12.83 o 
 -18   3  14       60.13       56.96     19.59 o 
 -17   3  14      327.76      226.21     68.99 o 
 -16   3  14        0.32        4.44     11.11 o 
 -15   3  14      112.55      104.78     21.21 o 
 -14   3  14       21.48       22.95     11.85 o 
 -13   3  14       12.07        8.39      9.31 o 
 -12   3  14       98.95      105.17     17.87 o 
 -11   3  14      157.57      180.79     23.93 o 
 -10   3  14       12.96       14.07     10.23 o 
  -9   3  14      164.42      179.15     23.82 o 
  -8   3  14        2.98        0.00      8.00 o 
  -7   3  14       15.46       17.71      7.38 o 
  -6   3  14       67.23       72.81      9.17 o 
  -5   3  14        1.54        8.02      6.16 o 
  -4   3  14       43.61       37.00      8.39 o 
  -3   3  14      334.93      349.87     34.85 o 
  -2   3  14     1226.78     1383.18    155.86 o 
  -1   3  14      100.51      126.80     18.49 o 
   0   3  14      462.32      510.02     71.96 o 
   1   3  14     2093.67     2391.37    273.31 o 
   2   3  14      478.31      482.27     72.06 o 
   3   3  14     2709.68     3162.67    328.34 o 
   4   3  14      180.19      195.73     22.05 o 
   5   3  14      108.62      145.92     20.38 o 
   6   3  14       19.00       26.48     13.03 o 
   7   3  14       75.47       55.29     35.75 o 
   8   3  14        0.00        0.00      9.04 o 
   9   3  14       29.82       26.56     14.97 o 
  10   3  14      701.78      751.16     81.61 o 
  11   3  14      185.90      191.54     26.51 o 
  12   3  14      227.73      259.07     30.20 o 
  13   3  14     4247.67     4432.51    307.51 o 
  14   3  14      787.61      898.57    124.32 o 
  15   3  14     1677.11     1904.78    171.77 o 
  16   3  14       54.05       58.32     21.44 o 
  17   3  14        2.98        3.04     14.85 o 
  18   3  14       18.11       14.90     16.05 o 
  19   3  14        0.28       10.35     17.62 o 
  20   3  14        0.91        0.00     16.70 o 
  21   3  14       17.21       59.81     23.66 o 
  22   3  14       14.54        0.54     19.51 o 
  23   3  14       38.03       32.43     23.60 o 
  24   3  14        5.48       12.43     30.09 o 
  25   3  14       27.20       46.56     36.02 o 
 -30   4  14        0.81       22.76     25.73 o 
 -29   4  14        0.04        2.18     20.20 o 
 -28   4  14        2.52        0.00     18.63 o 
 -27   4  14        3.05        3.38     18.67 o 
 -26   4  14       10.41       21.83     18.71 o 
 -25   4  14       30.23       35.52     19.03 o 
 -24   4  14        0.01        0.00     14.65 o 
 -23   4  14       35.06       41.96     18.37 o 
 -22   4  14        1.73        0.00     14.06 o 
 -21   4  14       13.44       11.67     21.83 o 
 -20   4  14       10.09        8.93     13.65 o 
 -19   4  14       50.76       45.63     18.00 o 
 -18   4  14        5.78       20.61     15.96 o 
 -17   4  14      149.28      176.32     26.48 o 
 -16   4  14        6.35        5.94     12.11 o 
 -15   4  14        1.00        2.02     11.05 o 
 -14   4  14        3.32        0.00     10.98 o 
 -13   4  14       75.96       51.46     16.47 o 
 -12   4  14      128.70      125.91     20.95 o 
 -11   4  14      412.57      450.46     38.46 o 
 -10   4  14      348.76      400.16     46.91 o 
  -9   4  14       18.79       21.49     12.66 o 
  -8   4  14        0.00        5.05     11.11 o 
  -7   4  14        8.41        9.01     10.27 o 
  -6   4  14      336.00      312.30     30.13 o 
  -5   4  14       80.55       98.80     11.57 o 
  -4   4  14        4.73        0.94      7.28 o 
  -3   4  14        0.25        4.99      8.26 o 
  -2   4  14       13.14        8.38      8.29 o 
  -1   4  14       49.74       57.16     12.76 o 
   0   4  14      928.53     1099.96    154.53 o 
   1   4  14      985.27     1098.02    137.05 o 
   2   4  14      553.86      527.83     51.53 o 
   3   4  14        3.67        0.00      9.44 o 
   4   4  14        0.81        0.00      7.83 o 
   5   4  14       89.66       63.33     42.49 o 
   6   4  14      173.42      175.67     27.63 o 
   7   4  14       61.72       68.36     18.21 o 
   8   4  14      249.61      307.82     30.08 o 
   9   4  14      882.06      950.20     97.41 o 
  10   4  14      147.17      177.63     31.64 o 
  11   4  14      281.54      331.37     52.83 o 
  12   4  14      750.27      872.08     71.81 o 
  13   4  14        0.33        9.93     17.38 o 
  14   4  14      240.20      243.24     32.11 o 
  15   4  14      422.43      399.70     38.51 o 
  16   4  14      187.22      171.13     30.04 o 
  17   4  14        7.20        0.00     16.34 o 
  18   4  14       62.09       67.38     24.43 o 
  19   4  14       39.47       53.19     25.96 o 
  20   4  14       17.70       18.99     28.32 o 
  21   4  14       11.29        0.00     36.25 o 
  22   4  14        5.67       34.23     31.17 o 
  23   4  14       17.48       63.00     33.35 o 
 -28   5  14       19.52       17.73     22.00 o 
 -27   5  14        1.08        0.00     19.75 o 
 -26   5  14      138.42      125.97     28.47 o 
 -25   5  14       97.70      126.52     27.45 o 
 -24   5  14       20.71       16.45     19.69 o 
 -23   5  14       31.47       25.84     18.25 o 
 -22   5  14      105.59       70.59     20.54 o 
 -21   5  14      244.01      235.57     34.73 o 
 -20   5  14        4.68        7.80     16.82 o 
 -19   5  14        4.42        4.91     15.84 o 
 -18   5  14      130.80      149.38     34.71 o 
 -17   5  14       21.44       15.54     16.18 o 
 -16   5  14       13.95       15.36     16.08 o 
 -15   5  14       37.65       27.89     17.52 o 
 -14   5  14        1.62        0.00     12.99 o 
 -13   5  14        3.67        7.79     14.02 o 
 -12   5  14        6.13        0.00     11.95 o 
 -11   5  14       63.30       50.76     17.73 o 
 -10   5  14        1.88        7.30     12.70 o 
  -9   5  14       48.14       74.48     23.23 o 
  -8   5  14        2.92        8.43     15.72 o 
  -7   5  14       65.12       51.80     21.05 o 
  -6   5  14        0.01        9.05     22.88 o 
  -5   5  14      185.68      121.67     26.87 o 
  -4   5  14      125.54       91.30     25.02 o 
  -3   5  14       31.81       42.47     19.84 o 
  -2   5  14        3.16        3.31     12.00 o 
  -1   5  14        2.85       10.28     10.74 o 
   0   5  14      559.60      683.08     63.73 o 
   1   5  14        4.23        0.00      8.94 o 
   2   5  14      206.69      207.79     34.45 o 
   3   5  14      624.28      705.82     89.75 o 
   4   5  14       59.20       76.65     19.43 o 
   5   5  14        0.02        6.67     13.31 o 
   6   5  14       23.31       23.85     15.34 o 
   7   5  14        1.19        0.00     12.95 o 
   8   5  14        4.35        3.69     14.10 o 
   9   5  14       23.46        5.66     16.25 o 
  10   5  14       35.50       67.75     21.63 o 
  11   5  14       16.83       15.15     17.68 o 
  12   5  14       39.02       33.33     19.43 o 
  13   5  14      249.60      236.29     33.07 o 
  14   5  14        0.01        0.00     15.70 o 
  15   5  14       56.73       43.39     20.65 o 
  16   5  14      322.50      359.41     45.06 o 
  17   5  14       23.36       80.03     35.80 o 
  18   5  14        1.83       12.80     29.74 o 
  19   5  14       37.34       50.95     31.76 o 
  20   5  14        0.35       16.18     29.60 o 
  21   5  14        7.71        5.56     27.50 o 
 -24   6  14        0.01        0.00     27.07 o 
 -23   6  14       17.61        6.45     25.38 o 
 -22   6  14        0.73        4.17     24.10 o 
 -21   6  14       14.81       39.74     24.93 o 
 -20   6  14        0.07       10.00     25.54 o 
 -19   6  14        0.58        0.00     23.95 o 
 -18   6  14        3.39        0.00     22.40 o 
 -17   6  14       17.13       43.11     26.21 o 
 -16   6  14        0.54       13.38     32.03 o 
 -15   6  14        9.30       13.60     23.11 o 
 -14   6  14        1.08        0.00     19.11 o 
 -13   6  14       67.73       85.45     29.85 o 
 -12   6  14        9.29        0.36     20.62 o 
 -11   6  14      167.96      272.89     70.75 o 
 -10   6  14        3.62        2.72     19.12 o 
  -9   6  14      249.31      308.98     43.04 o 
  -8   6  14       38.84       23.74     20.65 o 
  -7   6  14       20.31       41.67     21.81 o 
  -6   6  14       84.76      111.93     29.87 o 
  -5   6  14       70.54       55.73     26.05 o 
  -4   6  14       89.94      118.83     29.87 o 
  -3   6  14       10.43        0.00     15.56 o 
  -2   6  14       56.68       38.17     23.94 o 
  -1   6  14       57.03       25.23     30.62 o 
   0   6  14        9.22        0.00     13.85 o 
   1   6  14      172.87      160.03     26.28 o 
   2   6  14       10.33        6.56     14.85 o 
   3   6  14        3.30       16.02     13.49 o 
   4   6  14        1.52        0.04     13.90 o 
   5   6  14       14.48        7.82     14.10 o 
   6   6  14        8.40       17.91     15.80 o 
   7   6  14       10.87       17.08     17.79 o 
   8   6  14       79.60      112.40     25.67 o 
   9   6  14      274.54      275.32     44.79 o 
  10   6  14        0.48        0.00     17.16 o 
  11   6  14       13.08       14.16     18.76 o 
  12   6  14       28.41       36.84     20.69 o 
  13   6  14       57.44       79.27     32.81 o 
  14   6  14        1.76        0.00     23.75 o 
  15   6  14       51.33       69.69     33.79 o 
  16   6  14       28.32       69.73     35.26 o 
  17   6  14       33.54       16.96     31.74 o 
  18   6  14        1.10        3.11     28.41 o 
 -20   7  14        9.64       42.23     28.74 o 
 -19   7  14        4.17        3.47     27.57 o 
 -18   7  14        5.61        0.00     26.35 o 
 -17   7  14       18.77       14.52     27.74 o 
 -16   7  14       38.14       17.61     25.65 o 
 -15   7  14       16.43       48.01     30.37 o 
 -14   7  14       23.62       25.24     27.16 o 
 -13   7  14       32.66       47.00     28.86 o 
 -12   7  14        8.49        0.00     23.33 o 
 -11   7  14        0.03        4.87     22.14 o 
 -10   7  14       15.58        9.24     30.97 o 
  -9   7  14        3.28        1.87     27.10 o 
  -8   7  14        3.24       20.29     24.01 o 
  -7   7  14       73.88       90.38     49.63 o 
  -6   7  14        0.37        0.00     18.77 o 
  -5   7  14       33.36       55.73     27.04 o 
  -4   7  14        1.48       13.69     20.63 o 
  -3   7  14        0.08        9.21     17.45 o 
  -2   7  14        0.40        0.43     19.74 o 
  -1   7  14        1.13        9.00     21.14 o 
   0   7  14       17.49       30.36     24.33 o 
   1   7  14        1.25        0.00     20.44 o 
   2   7  14       20.55       11.12     22.25 o 
   3   7  14       14.15       11.56     23.33 o 
   4   7  14        1.56        2.99     21.30 o 
   5   7  14        0.02        0.00     17.85 o 
   6   7  14       14.29       19.82     23.88 o 
   7   7  14       43.64       64.54     23.64 o 
   8   7  14        0.06       13.48     18.89 o 
   9   7  14       19.51       29.90     29.75 o 
  10   7  14        2.41       32.37     31.63 o 
  11   7  14       18.80        9.82     30.47 o 
  12   7  14       86.12      119.40     40.88 o 
  13   7  14       11.69       41.66     33.67 o 
 -12   8  14        4.13        1.46     29.25 o 
 -11   8  14       15.28       56.82     34.57 o 
 -10   8  14        4.98        8.64     26.46 o 
  -9   8  14       13.19       11.89     36.25 o 
  -8   8  14       13.05       11.62     27.54 o 
  -7   8  14        1.93        0.00     21.48 o 
  -6   8  14        0.01        0.00     23.14 o 
  -5   8  14        0.03        0.00     20.46 o 
  -4   8  14       37.53       52.05     30.04 o 
  -3   8  14        0.12        8.32     25.63 o 
  -2   8  14        3.60       17.88     26.46 o 
  -1   8  14        4.36       13.34     26.95 o 
   0   8  14        6.59       13.79     26.46 o 
   1   8  14        4.88        4.02     25.15 o 
   2   8  14       32.62       19.20     32.03 o 
   3   8  14        3.02       30.26     45.76 o 
   4   8  14        0.67        0.00     24.68 o 
   5   8  14        5.26       19.71     46.46 o 
 -33   1  15       18.08       33.20     32.40 o 
 -32   1  15        6.13        2.82     27.26 o 
 -31   1  15       24.04       15.51     28.59 o 
 -30   1  15       11.52       23.75     26.37 o 
 -29   1  15        0.67        0.00     24.99 o 
 -28   1  15        0.28        2.34     22.83 o 
 -27   1  15      358.33      486.22     89.06 o 
 -26   1  15        0.45       11.33     22.55 o 
 -25   1  15       10.75        0.11     22.45 o 
 -24   1  15        1.60       10.81     18.27 o 
 -23   1  15        0.39        0.00     17.40 o 
 -22   1  15       45.86       33.60     27.50 o 
 -21   1  15       37.30       43.91     17.47 o 
 -20   1  15        0.28        0.00      9.73 o 
 -19   1  15       14.77       25.02     11.40 o 
 -18   1  15      162.58      197.47     22.62 o 
 -17   1  15        8.43        5.49      9.65 o 
 -16   1  15        7.75       10.03      9.51 o 
 -15   1  15      828.15      838.95    123.72 o 
 -14   1  15       59.06       56.75     11.69 o 
 -13   1  15       23.42       17.01      7.00 o 
 -12   1  15      305.54      317.22     44.21 o 
 -11   1  15       21.18       11.03      6.59 o 
 -10   1  15        0.03        3.69      5.42 o 
  -9   1  15     2245.43     2626.09    353.30 o 
  -8   1  15       52.98       47.94      9.43 o 
  -7   1  15        6.47       10.46      6.00 o 
  -6   1  15      363.26      490.70     53.05 o 
  -5   1  15        3.30       11.87      6.29 o 
  -4   1  15        0.59        0.00      5.34 o 
  -3   1  15     3636.71     4627.85    373.77 o 
  -2   1  15      314.34      367.71     33.03 o 
  -1   1  15        2.71        3.02      5.92 o 
   0   1  15     1917.86     2351.17    184.30 o 
   1   1  15       22.86       20.64      7.81 o 
   2   1  15      127.96      137.96     13.20 o 
   3   1  15     4211.31     5256.69    417.62 o 
   4   1  15       24.87       31.94      8.69 o 
   5   1  15        1.94        4.25      6.40 o 
   6   1  15      496.45      500.24     30.48 o 
   7   1  15        0.96        1.25      9.71 o 
   8   1  15       34.25       43.21     13.73 o 
   9   1  15        1.22       14.65     12.71 o 
  10   1  15       56.33       40.12     15.18 o 
  11   1  15        0.91        0.16     12.90 o 
  12   1  15     1846.91     1896.29     64.77 o 
  13   1  15       46.94       58.43     20.62 o 
  14   1  15        0.52       24.99     18.37 o 
  15   1  15    11569.30    12527.42    626.16 o 
  16   1  15      122.89      147.53     28.05 o 
  17   1  15       50.03       35.39     18.71 o 
  18   1  15       15.13       20.99     16.47 o 
  19   1  15        0.38        0.00     14.79 o 
  20   1  15        0.51        0.00     17.74 o 
  21   1  15       60.91       42.37     23.14 o 
  22   1  15        0.23        0.00     18.21 o 
  23   1  15       21.62       47.17     23.83 o 
  24   1  15       11.62       17.04     23.95 o 
  25   1  15        3.99        0.77     23.95 o 
  26   1  15       33.74       17.23     32.84 o 
 -33   2  15        0.14        6.58     32.73 o 
 -32   2  15        6.30       26.40     32.10 o 
 -31   2  15        1.54        0.00     39.42 o 
 -30   2  15        5.28        7.99     28.59 o 
 -29   2  15        5.19        0.00     36.61 o 
 -28   2  15        0.40        8.51     23.83 o 
 -27   2  15        0.02        6.60     22.11 o 
 -26   2  15        1.21        2.14     20.44 o 
 -25   2  15        0.12        0.88     15.31 o 
 -24   2  15        2.18        0.00     15.64 o 
 -23   2  15        0.11        0.00     12.41 o 
 -22   2  15       13.41        0.00     12.44 o 
 -21   2  15       41.70       51.18     17.87 o 
 -20   2  15      205.72      212.81     26.37 o 
 -19   2  15      233.14      200.41     37.23 o 
 -18   2  15       17.16        3.10     10.29 o 
 -17   2  15      105.03       58.18     14.38 o 
 -16   2  15      227.27      167.47     61.26 o 
 -15   2  15       59.30       49.53     14.37 o 
 -14   2  15      159.84      160.89     32.60 o 
 -13   2  15       31.79       14.69      9.73 o 
 -12   2  15        2.02        0.00      9.19 o 
 -11   2  15      364.76      484.18     85.20 o 
 -10   2  15        7.64        9.35      6.63 o 
  -9   2  15      209.71      243.34     25.10 o 
  -8   2  15      304.79      316.59     31.71 o 
  -7   2  15     1220.80     1387.04     97.53 o 
  -6   2  15      270.46      293.34     23.88 o 
  -5   2  15     1653.45     1735.14    149.14 o 
  -4   2  15      548.38      485.18     45.74 o 
  -3   2  15       56.30       39.30     13.62 o 
  -2   2  15       54.45       39.84      9.69 o 
  -1   2  15      140.72      155.77     13.85 o 
   0   2  15       31.71       33.60      7.97 o 
   1   2  15      579.73      629.83     53.99 o 
   2   2  15        0.10        0.31      7.67 o 
   3   2  15      242.83      279.82     25.41 o 
   4   2  15      696.36      826.08    100.03 o 
   5   2  15      285.70      350.72     30.85 o 
   6   2  15        0.66        0.00      9.40 o 
   7   2  15      160.65      188.02     23.09 o 
   8   2  15       61.50       62.31     16.76 o 
   9   2  15       39.71       49.86     15.26 o 
  10   2  15       81.56       71.44     18.86 o 
  11   2  15     6227.25     6424.86    444.13 o 
  12   2  15      954.73      954.84    120.24 o 
  13   2  15     3642.91     4086.56    244.75 o 
  14   2  15       21.26       19.97     17.49 o 
  15   2  15       73.12       48.70     19.88 o 
  16   2  15      412.55      430.05     38.98 o 
  17   2  15        0.13       10.81     17.69 o 
  18   2  15        8.66       17.19     18.28 o 
  19   2  15      143.84      180.79     31.00 o 
  20   2  15      175.48      170.30     41.17 o 
  21   2  15        1.84        0.00     18.01 o 
  22   2  15        1.62       13.70     21.56 o 
  23   2  15       60.32       66.76     26.74 o 
  24   2  15        0.57        3.56     21.95 o 
  25   2  15        9.50        0.00     22.45 o 
  26   2  15       54.11       76.51     30.67 o 
 -31   3  15       23.91       12.41     29.26 o 
 -30   3  15        0.42       25.91     44.35 o 
 -29   3  15        0.50        0.00     26.59 o 
 -28   3  15        0.15        5.15     19.07 o 
 -27   3  15       25.05       27.22     21.27 o 
 -26   3  15       44.55       33.77     18.79 o 
 -25   3  15       86.69       68.12     20.14 o 
 -24   3  15      179.80      180.06     26.08 o 
 -23   3  15       12.72       35.00     15.47 o 
 -22   3  15      172.26      256.67     38.40 o 
 -21   3  15      254.31      233.32     30.23 o 
 -20   3  15        0.33        4.18     13.88 o 
 -19   3  15        2.44        9.98     13.84 o 
 -18   3  15        1.91        0.00     10.66 o 
 -17   3  15      168.71      201.84     26.04 o 
 -16   3  15      197.56      211.32     25.83 o 
 -15   3  15        8.06        1.27     11.09 o 
 -14   3  15        1.34       18.35     11.70 o 
 -13   3  15       61.35       38.33     13.38 o 
 -12   3  15        0.72        0.00      8.59 o 
 -11   3  15      308.17      335.17     43.81 o 
 -10   3  15      231.93      248.71     30.33 o 
  -9   3  15       86.71       75.40     14.91 o 
  -8   3  15        2.47        1.74      8.01 o 
  -7   3  15       16.97       19.96      7.74 o 
  -6   3  15       60.35       42.02      8.39 o 
  -5   3  15       27.79       41.57      9.01 o 
  -4   3  15       35.50       17.74      7.42 o 
  -3   3  15      638.32      727.85     66.02 o 
  -2   3  15     1991.97     2316.51    258.63 o 
  -1   3  15     1235.34     1460.40    177.35 o 
   0   3  15       79.34      112.30     17.07 o 
   1   3  15       30.27       35.64     11.33 o 
   2   3  15      378.39      434.12     59.76 o 
   3   3  15     1330.08     1597.22    184.66 o 
   4   3  15      878.85     1000.02     95.16 o 
   5   3  15      178.34      200.69     33.53 o 
   6   3  15      212.78      215.74     24.99 o 
   7   3  15       72.00      101.30     35.99 o 
   8   3  15       33.83       29.18     14.01 o 
   9   3  15     1427.30     1705.86    136.68 o 
  10   3  15      954.71      941.90    171.77 o 
  11   3  15      463.07      530.35     53.14 o 
  12   3  15      145.00      187.56     28.30 o 
  13   3  15      310.37      328.22     35.06 o 
  14   3  15      550.33      630.96     67.56 o 
  15   3  15     1474.43     1570.57    184.56 o 
  16   3  15      353.46      355.04     63.11 o 
  17   3  15      172.18      175.77     30.46 o 
  18   3  15      162.20      175.32     30.28 o 
  19   3  15       53.25       59.18     22.79 o 
  20   3  15        0.46        4.17     17.91 o 
  21   3  15       18.36       26.87     21.64 o 
  22   3  15       30.09       41.37     23.69 o 
  23   3  15        0.95        5.18     20.92 o 
  24   3  15       15.59       20.41     33.35 o 
 -30   4  15        0.04       11.50     26.02 o 
 -29   4  15        1.01        1.83     19.90 o 
 -28   4  15       15.89        4.36     21.06 o 
 -27   4  15        9.45        8.50     18.86 o 
 -26   4  15        3.15        4.37     16.89 o 
 -25   4  15       11.02       15.13     17.67 o 
 -24   4  15       12.88       18.67     17.40 o 
 -23   4  15       29.65       44.53     18.99 o 
 -22   4  15        1.76        1.64     18.86 o 
 -21   4  15        0.02        7.06     15.89 o 
 -20   4  15      187.69      121.19     63.20 o 
 -19   4  15        4.47        0.00     14.14 o 
 -18   4  15      115.62       98.36     23.24 o 
 -17   4  15       34.48       16.46     14.85 o 
 -16   4  15       16.03        9.32     13.12 o 
 -15   4  15        3.25       18.67     12.96 o 
 -14   4  15        0.59        3.57     10.98 o 
 -13   4  15       30.02       37.07     15.59 o 
 -12   4  15       77.07      103.84     20.66 o 
 -11   4  15       12.47        0.08     12.14 o 
 -10   4  15       22.41       24.27     13.95 o 
  -9   4  15      291.56      309.71     28.11 o 
  -8   4  15     1795.65     1835.21    125.45 o 
  -7   4  15      188.97      160.09     20.79 o 
  -6   4  15        0.56        0.00      8.15 o 
  -5   4  15      260.60      337.08     76.46 o 
  -4   4  15      107.49      146.06     18.70 o 
  -3   4  15        3.35        2.30      7.76 o 
  -2   4  15        0.58        0.00      7.16 o 
  -1   4  15        4.43        8.61      9.45 o 
   0   4  15       86.93      102.17     15.43 o 
   1   4  15      326.37      304.26     36.08 o 
   2   4  15      315.44      293.64     48.27 o 
   3   4  15        0.92        6.94      9.64 o 
   4   4  15      479.90      531.73     46.61 o 
   5   4  15      343.42      310.95    121.54 o 
   6   4  15       47.87       25.44     12.80 o 
   7   4  15        1.03        0.00     11.29 o 
   8   4  15     1084.10     1149.10    134.74 o 
   9   4  15        2.60        6.65     14.83 o 
  10   4  15      497.22      544.30     79.83 o 
  11   4  15     2301.86     2540.20    327.35 o 
  12   4  15       17.99       10.74     18.95 o 
  13   4  15      449.72      505.37     56.63 o 
  14   4  15      598.58      581.29     68.62 o 
  15   4  15       41.27       54.98     27.87 o 
  16   4  15        3.27        6.61     18.20 o 
  17   4  15       28.28        2.35     17.94 o 
  18   4  15        5.59       14.65     20.38 o 
  19   4  15        7.88        3.12     18.50 o 
  20   4  15       57.55       55.38     24.42 o 
  21   4  15        1.99        0.00     25.78 o 
  22   4  15       28.84       13.76     28.82 o 
  23   4  15       46.14      101.11     40.96 o 
 -27   5  15        0.75        7.47     20.25 o 
 -26   5  15        2.06       11.57     19.45 o 
 -25   5  15        0.16        0.04     18.92 o 
 -24   5  15       38.04       26.24     20.84 o 
 -23   5  15       24.55       22.63     17.81 o 
 -22   5  15       94.82       69.40     40.48 o 
 -21   5  15       21.40       36.00     23.42 o 
 -20   5  15       78.08       57.94     23.16 o 
 -19   5  15        1.35       12.93     16.23 o 
 -18   5  15       14.25        0.00     15.83 o 
 -17   5  15       62.11       93.04     24.10 o 
 -16   5  15        0.15        0.00     14.38 o 
 -15   5  15        0.04        0.00     13.98 o 
 -14   5  15        9.35        0.00     12.89 o 
 -13   5  15        1.47        9.61     13.97 o 
 -12   5  15        0.01        0.00     11.89 o 
 -11   5  15       72.19       44.14     17.45 o 
 -10   5  15       44.00       44.11     16.54 o 
  -9   5  15        5.51        5.34     17.73 o 
  -8   5  15        7.77        1.45     16.40 o 
  -7   5  15       40.56       41.75     19.89 o 
  -6   5  15       84.61       64.90     21.48 o 
  -5   5  15       76.29       78.95     24.11 o 
  -4   5  15        0.17        4.33     14.02 o 
  -3   5  15      120.40      134.10     28.36 o 
  -2   5  15      250.29      310.46     46.29 o 
  -1   5  15      385.64      475.70     45.12 o 
   0   5  15       43.12       44.30     14.02 o 
   1   5  15       12.18       17.87     11.98 o 
   2   5  15       48.77       27.77     13.21 o 
   3   5  15      177.34      177.99     43.49 o 
   4   5  15       72.63       44.90     17.31 o 
   5   5  15      135.02      127.10     24.97 o 
   6   5  15      252.20      239.44     50.46 o 
   7   5  15       78.58       76.95     20.89 o 
   8   5  15        3.91        0.00     14.42 o 
   9   5  15      993.55     1106.71    114.97 o 
  10   5  15      214.14      161.91     45.97 o 
  11   5  15       44.94       45.68     20.72 o 
  12   5  15        5.31        4.75     16.41 o 
  13   5  15      223.81      256.57     71.59 o 
  14   5  15      366.98      390.02     41.07 o 
  15   5  15       11.85       14.61     18.50 o 
  16   5  15       50.80       33.56     21.69 o 
  17   5  15       30.58       37.85     30.71 o 
  18   5  15      197.59      281.36     51.72 o 
  19   5  15        2.08       30.53     32.45 o 
  20   5  15       21.22       58.42     35.33 o 
 -24   6  15        6.36        0.54     24.19 o 
 -23   6  15        5.81        5.01     23.29 o 
 -22   6  15        9.65       30.69     26.14 o 
 -21   6  15        9.15        2.83     27.73 o 
 -20   6  15       20.05       35.84     29.12 o 
 -19   6  15        4.41        0.00     22.75 o 
 -18   6  15       15.99        0.00     22.11 o 
 -17   6  15       31.94        9.88     25.46 o 
 -16   6  15        5.44        0.00     30.27 o 
 -15   6  15       28.68       10.01     23.29 o 
 -14   6  15       61.65       79.26     29.57 o 
 -13   6  15      135.53      132.70     34.35 o 
 -12   6  15        9.35        0.00     18.86 o 
 -11   6  15        8.71       20.44     21.74 o 
 -10   6  15       64.72       50.24     24.61 o 
  -9   6  15       70.31      102.94     35.55 o 
  -8   6  15      161.02      145.11     34.08 o 
  -7   6  15       54.20       63.39     24.83 o 
  -6   6  15        0.08        0.00     16.34 o 
  -5   6  15        3.18        3.04     19.12 o 
  -4   6  15        2.83        7.53     22.53 o 
  -3   6  15        2.35        0.00     17.32 o 
  -2   6  15       29.73       46.66     22.33 o 
  -1   6  15       35.90       57.91     28.16 o 
   0   6  15       49.98       10.51     27.10 o 
   1   6  15        0.36        5.02     18.34 o 
   2   6  15      141.61      149.38     26.91 o 
   3   6  15        1.80        0.00     12.92 o 
   4   6  15      321.94      399.55     37.30 o 
   5   6  15       49.17       36.25     18.51 o 
   6   6  15        4.78        9.83     16.09 o 
   7   6  15        0.61       15.16     17.62 o 
   8   6  15      223.26      215.65     31.83 o 
   9   6  15       27.41       24.68     19.79 o 
  10   6  15      255.75      329.55     37.85 o 
  11   6  15      107.13      148.89     30.09 o 
  12   6  15      175.26      210.56     51.29 o 
  13   6  15       43.12       98.83     36.02 o 
  14   6  15      291.76      399.53    147.14 o 
  15   6  15        9.66       26.66     33.03 o 
  16   6  15        0.22       29.44     32.87 o 
  17   6  15        9.45       48.15     34.84 o 
 -19   7  15       11.24       41.96     33.46 o 
 -18   7  15       22.79       29.52     29.67 o 
 -17   7  15        1.64        0.00     27.62 o 
 -16   7  15        1.30       25.45     40.13 o 
 -15   7  15       37.91       46.13     32.03 o 
 -14   7  15        8.82       16.98     26.13 o 
 -13   7  15        1.38        0.00     27.10 o 
 -12   7  15        0.04        0.00     19.10 o 
 -11   7  15        1.43        0.00     22.17 o 
 -10   7  15        3.29       11.36     24.87 o 
  -9   7  15        9.96        0.00     22.25 o 
  -8   7  15        0.54       13.38     23.75 o 
  -7   7  15       17.43       10.26     33.79 o 
  -6   7  15        0.24        0.00     21.63 o 
  -5   7  15        5.96       34.09     25.53 o 
  -4   7  15        1.94        1.26     20.62 o 
  -3   7  15       18.30       17.52     21.45 o 
  -2   7  15        2.27        7.80     19.27 o 
  -1   7  15       11.89        0.00     20.97 o 
   0   7  15       20.14       36.01     24.52 o 
   1   7  15       14.78        0.00     23.23 o 
   2   7  15       23.48       11.54     21.09 o 
   3   7  15        5.35       13.08     22.01 o 
   4   7  15        3.32        9.50     22.40 o 
   5   7  15       94.08      102.41     27.47 o 
   6   7  15      104.55      121.95     29.86 o 
   7   7  15       62.42       73.35     31.94 o 
   8   7  15       27.30       31.39     22.91 o 
   9   7  15      118.00      181.76     49.63 o 
  10   7  15       44.35      108.74     38.32 o 
  11   7  15        1.32        4.89     34.08 o 
  12   7  15        3.97        0.00     29.60 o 
 -11   8  15        3.21       21.69     31.87 o 
 -10   8  15       15.30        9.18     28.04 o 
  -9   8  15        0.44        0.00     24.98 o 
  -8   8  15        5.02        0.00     24.52 o 
  -7   8  15       23.51        0.00     36.25 o 
  -6   8  15        9.08        0.00     30.27 o 
  -5   8  15        2.74       19.49     26.21 o 
  -4   8  15        9.21       29.95     28.86 o 
  -3   8  15        3.65        0.00     24.34 o 
  -2   8  15       11.05       25.64     28.26 o 
  -1   8  15        7.00       30.01     27.76 o 
   0   8  15        3.96        0.00     25.69 o 
   1   8  15       13.76       14.82     27.10 o 
   2   8  15       35.28       42.10     30.59 o 
   3   8  15        5.30        0.00     25.15 o 
 -33   0  16        1.76       26.05     49.28 o 
 -32   0  16      115.90      190.08     66.17 o 
 -31   0  16       13.82        2.82     36.61 o 
 -30   0  16        0.32        0.00     35.20 o 
 -29   0  16        9.63        7.74     33.09 o 
 -28   0  16        3.89        0.00     29.57 o 
 -27   0  16       16.11       19.01     32.38 o 
 -26   0  16       30.48        0.00     30.97 o 
 -25   0  16        6.36        0.00     27.45 o 
 -24   0  16        2.20        0.00     23.93 o 
 -23   0  16      697.40      867.58     85.21 o 
 -22   0  16       40.07       25.34     26.75 o 
 -21   0  16        0.36        0.00     16.19 o 
 -20   0  16      269.75      469.61     64.07 o 
 -19   0  16       21.85        5.07     10.96 o 
 -18   0  16       25.96       37.99     14.58 o 
 -17   0  16      369.88      346.49    105.97 o 
 -16   0  16       25.73       19.44     12.49 o 
 -15   0  16       21.19       17.44     12.14 o 
 -14   0  16     1356.49     1963.11    472.43 o 
 -13   0  16        0.19        0.00      8.60 o 
 -12   0  16       13.02       12.29     10.13 o 
 -11   0  16     2728.87     2504.72     87.46 o 
 -10   0  16       42.79       54.46     14.18 o 
  -9   0  16       81.02       60.60     14.98 o 
  -8   0  16      417.77      531.11    140.13 o 
  -7   0  16        3.36        0.00      8.29 o 
  -6   0  16       10.66        5.37      9.30 o 
  -5   0  16     1504.97     1408.54    250.56 o 
  -4   0  16       26.11       25.50     10.65 o 
  -3   0  16       31.42       42.44     13.83 o 
  -2   0  16     4210.86     4694.44    358.47 o 
  -1   0  16        7.49        9.19      9.30 o 
   0   0  16        0.14        6.08      9.42 o 
   1   0  16     2309.78     2057.12     67.35 o 
   2   0  16       45.86       27.30     12.69 o 
   3   0  16      128.64      135.68     22.88 o 
   4   0  16     5314.47     4942.25    370.63 o 
   5   0  16       26.46       23.58     11.95 o 
   6   0  16        0.18        0.00     13.73 o 
   7   0  16      543.50      559.05     61.97 o 
   8   0  16        6.64        9.50     11.95 o 
   9   0  16       48.98       66.17     30.27 o 
  10   0  16     2712.16     2883.85    131.15 o 
  11   0  16      118.07      161.92     43.65 o 
  12   0  16      173.06      136.58     45.76 o 
  13   0  16    31697.33    31965.27    461.84 o 
  14   0  16      310.43      321.76     60.55 o 
  15   0  16       51.00       53.50     40.13 o 
  16   0  16     3244.11     3242.02    158.65 o 
  17   0  16       14.13       26.75     28.16 o 
  18   0  16       42.80        7.74     35.20 o 
  19   0  16       42.20       46.46     38.72 o 
  20   0  16        8.60        0.00     26.75 o 
  21   0  16        4.45       27.45     36.61 o 
  22   0  16       80.09       81.66     46.46 o 
  23   0  16       47.65       30.27     37.31 o 
  24   0  16       69.49       44.35     46.46 o 
  25   0  16      765.38      419.68     79.57 o 
  26   0  16        3.00        0.00     33.79 o 
 -33   1  16       10.80        0.00     30.09 o 
 -32   1  16        4.65        5.16     30.61 o 
 -31   1  16       14.41        7.45     28.57 o 
 -30   1  16        0.70        0.00     25.33 o 
 -29   1  16        0.63        0.00     25.69 o 
 -28   1  16        6.64        6.43     23.25 o 
 -27   1  16       23.12       15.49     23.40 o 
 -26   1  16       16.25       17.45     22.48 o 
 -25   1  16       91.01       68.76     28.59 o 
 -24   1  16        8.89        3.10     19.66 o 
 -23   1  16        8.92        0.69     18.77 o 
 -22   1  16       35.21       38.61     22.63 o 
 -21   1  16       35.71       36.68     14.75 o 
 -20   1  16        1.06        8.92     10.31 o 
 -19   1  16        2.41        0.00      8.60 o 
 -18   1  16        4.73       12.30      9.36 o 
 -17   1  16        1.14        0.00      8.58 o 
 -16   1  16       24.10       31.96     12.04 o 
 -15   1  16       35.06       37.48     13.01 o 
 -14   1  16       61.80       38.45     20.02 o 
 -13   1  16      458.11      426.66     78.16 o 
 -12   1  16       81.90       92.06     12.03 o 
 -11   1  16        1.36        4.03      5.96 o 
 -10   1  16       56.47       57.86     10.28 o 
  -9   1  16      193.50      212.37     25.30 o 
  -8   1  16      104.48      107.55     19.00 o 
  -7   1  16      450.44      492.99     78.02 o 
  -6   1  16       41.99       33.85      8.56 o 
  -5   1  16        5.43        8.29      6.28 o 
  -4   1  16       15.14       11.66      6.55 o 
  -3   1  16     2841.20     3119.02    250.79 o 
  -2   1  16      459.22      498.28     31.31 o 
  -1   1  16     1636.73     1901.38    167.46 o 
   0   1  16      154.01      189.26     15.11 o 
   1   1  16       41.55       49.47     10.05 o 
   2   1  16       16.75       22.90      8.21 o 
   3   1  16      540.92      728.63     40.96 o 
   4   1  16      169.20      203.76     15.89 o 
   5   1  16      213.97      239.66     31.76 o 
   6   1  16       31.91       14.07     11.02 o 
   7   1  16       13.38       16.28     12.85 o 
   8   1  16      179.17      173.67     23.10 o 
   9   1  16      247.31      257.86     27.42 o 
  10   1  16        2.17       10.33     13.75 o 
  11   1  16        9.01       18.69     17.15 o 
  12   1  16     2525.58     2543.86    101.59 o 
  13   1  16      222.34      226.02     31.00 o 
  14   1  16        0.06       21.12     19.45 o 
  15   1  16      143.39      154.37     29.66 o 
  16   1  16       68.44      100.04     26.37 o 
  17   1  16       84.43       82.50     23.80 o 
  18   1  16       11.68        3.89     17.12 o 
  19   1  16       10.76       12.71     17.78 o 
  20   1  16       59.47       32.68     23.13 o 
  21   1  16      187.64      161.99     42.80 o 
  22   1  16       14.70        5.17     21.64 o 
  23   1  16        0.13        0.00     26.82 o 
  24   1  16       49.90       86.94     36.33 o 
  25   1  16        4.38       17.60     29.74 o 
  26   1  16       43.54       73.24     38.24 o 
 -32   2  16       22.32        0.00     27.73 o 
 -31   2  16        0.95       21.10     30.85 o 
 -30   2  16        2.20       14.59     27.76 o 
 -29   2  16       29.85       53.95     30.94 o 
 -28   2  16        1.09       23.81     24.01 o 
 -27   2  16       23.80        0.00     20.25 o 
 -26   2  16      123.13      136.27     34.58 o 
 -25   2  16        2.05        2.63     16.55 o 
 -24   2  16        8.80        1.39     16.63 o 
 -23   2  16       31.08       46.19     15.95 o 
 -22   2  16        4.64        3.99     14.41 o 
 -21   2  16        0.74        0.00     12.42 o 
 -20   2  16        7.81       17.00     12.90 o 
 -19   2  16       57.03       62.48     17.63 o 
 -18   2  16       48.75       46.32     21.54 o 
 -17   2  16       29.70       14.74      9.93 o 
 -16   2  16        2.16        0.00      8.39 o 
 -15   2  16       23.00       35.51     13.47 o 
 -14   2  16       71.28      103.00     29.15 o 
 -13   2  16       34.09       43.23     12.98 o 
 -12   2  16        9.82       21.48     11.84 o 
 -11   2  16     1477.20     1800.55    214.54 o 
 -10   2  16        0.91        0.00      5.84 o 
  -9   2  16       13.15       17.72      7.51 o 
  -8   2  16        6.30       10.43      6.94 o 
  -7   2  16      383.18      366.03     19.72 o 
  -6   2  16      477.52      473.09     29.62 o 
  -5   2  16     1253.78     1194.00     60.10 o 
  -4   2  16        0.05        0.28      6.07 o 
  -3   2  16       19.84       20.80      7.33 o 
  -2   2  16      467.55      432.13     58.65 o 
  -1   2  16       29.98       21.59      8.07 o 
   0   2  16        7.75       11.13      6.27 o 
   1   2  16     1078.98     1087.20    112.87 o 
   2   2  16        0.00        0.00      7.73 o 
   3   2  16       58.91       77.24     13.47 o 
   4   2  16        2.72        6.69      9.02 o 
   5   2  16       45.79       29.74     11.16 o 
   6   2  16       29.89       32.63     13.22 o 
   7   2  16       61.69       63.86     16.32 o 
   8   2  16       77.73       84.75     18.64 o 
   9   2  16       70.23       64.43     18.10 o 
  10   2  16     1377.44     1426.13     76.00 o 
  11   2  16     1203.42     1301.14     83.66 o 
  12   2  16      529.56      526.65     46.32 o 
  13   2  16     8890.88     9500.78    816.24 o 
  14   2  16     1115.09     1340.77    139.11 o 
  15   2  16        6.79       20.91     19.79 o 
  16   2  16     1417.02     1367.55    199.68 o 
  17   2  16      254.74      290.48     35.76 o 
  18   2  16        0.85        0.00     16.84 o 
  19   2  16        0.62        5.84     18.42 o 
  20   2  16       41.88       26.27     20.85 o 
  21   2  16        1.40        0.00     18.32 o 
  22   2  16      227.55      231.74     37.39 o 
  23   2  16       17.05       21.02     24.89 o 
  24   2  16        1.47        0.00     21.13 o 
  25   2  16       72.61       94.50     32.64 o 
 -31   3  16       17.31       19.57     30.33 o 
 -30   3  16        0.12        0.00     24.68 o 
 -29   3  16        9.13       32.59     27.22 o 
 -28   3  16        4.01        0.00     19.25 o 
 -27   3  16       79.38       71.29     25.05 o 
 -26   3  16       27.57       33.68     17.71 o 
 -25   3  16       25.22       33.85     18.53 o 
 -24   3  16      193.04      196.57     27.21 o 
 -23   3  16       88.85       79.67     22.89 o 
 -22   3  16        5.14       12.27     16.65 o 
 -21   3  16       74.18       74.65     21.55 o 
 -20   3  16        4.62        0.00     11.63 o 
 -19   3  16       19.63        5.94     11.61 o 
 -18   3  16       59.55       68.91     18.63 o 
 -17   3  16       14.29        5.49     13.11 o 
 -16   3  16      207.17      214.53     47.75 o 
 -15   3  16      182.21      158.65     35.95 o 
 -14   3  16       16.16       11.57     12.01 o 
 -13   3  16       30.27       25.30     13.30 o 
 -12   3  16      211.22      240.08     40.99 o 
 -11   3  16        9.69        9.12      9.55 o 
 -10   3  16      432.65      402.57     56.31 o 
  -9   3  16      187.04      166.84     30.70 o 
  -8   3  16       21.39       23.75     11.06 o 
  -7   3  16       30.03       15.18      7.61 o 
  -6   3  16       34.08       28.11      8.97 o 
  -5   3  16        1.73        0.32      5.95 o 
  -4   3  16        3.45        8.61      6.90 o 
  -3   3  16     1273.48     1439.26    192.60 o 
  -2   3  16      109.28      108.69     15.73 o 
  -1   3  16      643.49      714.13     81.73 o 
   0   3  16       84.41      101.62     15.15 o 
   1   3  16      252.51      274.39     27.44 o 
   2   3  16      670.80      763.98     75.72 o 
   3   3  16      480.85      399.30     95.42 o 
   4   3  16      105.92      102.32     16.28 o 
   5   3  16      940.00     1086.95    136.00 o 
   6   3  16      211.83      271.50     41.42 o 
   7   3  16       23.61       16.21     13.27 o 
   8   3  16      213.87      283.28     33.46 o 
   9   3  16      160.21      159.86     33.86 o 
  10   3  16       24.85       16.77     12.27 o 
  11   3  16       39.28       18.73     18.65 o 
  12   3  16      972.04     1104.52    104.38 o 
  13   3  16      221.80      212.28     31.16 o 
  14   3  16        1.02        0.00     16.73 o 
  15   3  16       43.04       34.03     21.85 o 
  16   3  16      109.21      109.20     26.29 o 
  17   3  16      404.02      404.02     40.66 o 
  18   3  16      353.89      444.88     43.22 o 
  19   3  16       58.62       57.05     22.98 o 
  20   3  16       49.34       42.03     23.24 o 
  21   3  16      143.49      187.21     34.87 o 
  22   3  16       12.04       10.03     22.01 o 
  23   3  16        0.55        0.00     20.68 o 
  24   3  16      146.61      132.52     35.14 o 
 -29   4  16        0.06        0.00     23.76 o 
 -28   4  16        1.66       14.20     20.29 o 
 -27   4  16        0.00       11.20     19.62 o 
 -26   4  16        2.71        8.83     18.02 o 
 -25   4  16        3.60       21.32     18.07 o 
 -24   4  16       60.67       65.11     20.40 o 
 -23   4  16       20.88       37.76     26.87 o 
 -22   4  16        0.29        3.44     16.99 o 
 -21   4  16       87.91       57.67     32.70 o 
 -20   4  16        2.84        3.19     15.69 o 
 -19   4  16        0.41        0.00     14.36 o 
 -18   4  16       16.19        0.00     12.64 o 
 -17   4  16        0.36        0.00     12.95 o 
 -16   4  16        3.50        8.29     13.16 o 
 -15   4  16        0.57        3.65     12.45 o 
 -14   4  16        4.75        5.01     11.82 o 
 -13   4  16       12.66        0.00     12.32 o 
 -12   4  16       22.78       29.87     15.06 o 
 -11   4  16      750.35      802.70     59.46 o 
 -10   4  16       34.04       31.56     15.60 o 
  -9   4  16       97.79       94.89     25.59 o 
  -8   4  16      453.04      418.42     35.81 o 
  -7   4  16        6.13        4.40     11.15 o 
  -6   4  16       82.62       60.99     20.12 o 
  -5   4  16        0.27        0.00     11.82 o 
  -4   4  16       26.51       32.23     10.76 o 
  -3   4  16       22.22       20.88      9.81 o 
  -2   4  16       52.64       53.55     12.71 o 
  -1   4  16        0.67        0.00      7.37 o 
   0   4  16       98.08       86.50     15.23 o 
   1   4  16        1.77        0.00      8.66 o 
   2   4  16       34.50       35.48     12.58 o 
   3   4  16       65.82       85.33     15.98 o 
   4   4  16       62.15       75.04     15.60 o 
   5   4  16      209.57      271.98     28.99 o 
   6   4  16      138.41       80.86     51.13 o 
   7   4  16       19.74        7.25     12.78 o 
   8   4  16       11.73       16.23     14.34 o 
   9   4  16       17.13        6.95     14.41 o 
  10   4  16      452.13      495.57     60.38 o 
  11   4  16     1512.29     1664.47    175.55 o 
  12   4  16     1360.84     1464.31    162.08 o 
  13   4  16       59.87       81.19     25.16 o 
  14   4  16      818.71      883.40     76.44 o 
  15   4  16      330.64      358.21     39.21 o 
  16   4  16        9.59       21.19     19.07 o 
  17   4  16       42.16       58.29     23.92 o 
  18   4  16        9.43        9.58     19.93 o 
  19   4  16       39.05       54.00     33.14 o 
  20   4  16       16.90       17.41     22.52 o 
  21   4  16       14.12       26.08     28.26 o 
  22   4  16       34.64       34.69     31.67 o 
 -27   5  16       23.03        4.79     21.68 o 
 -26   5  16        6.58       19.72     20.32 o 
 -25   5  16        1.05        3.69     19.62 o 
 -24   5  16      230.83      226.49     45.42 o 
 -23   5  16      113.92      113.33     45.63 o 
 -22   5  16       26.17       70.47     24.73 o 
 -21   5  16       22.43       30.15     20.61 o 
 -20   5  16       22.71       18.43     19.40 o 
 -19   5  16      136.51      128.86     33.51 o 
 -18   5  16       32.44       41.23     20.66 o 
 -17   5  16       10.34        7.29     15.54 o 
 -16   5  16       25.87       29.65     18.63 o 
 -15   5  16       24.61       12.06     14.92 o 
 -14   5  16       42.53       34.79     16.99 o 
 -13   5  16       17.64       17.70     21.21 o 
 -12   5  16       10.09        7.22     14.35 o 
 -11   5  16       31.15       16.69     14.73 o 
 -10   5  16      162.86      165.76     34.34 o 
  -9   5  16       61.29       21.31     20.65 o 
  -8   5  16        9.16        8.70     16.84 o 
  -7   5  16        0.00        0.00     14.18 o 
  -6   5  16       43.78       48.07     20.94 o 
  -5   5  16       54.87       32.99     25.34 o 
  -4   5  16      174.22      136.76     29.04 o 
  -3   5  16        5.62        1.34     14.18 o 
  -2   5  16      105.75      106.99     26.85 o 
  -1   5  16       52.93       54.77     16.66 o 
   0   5  16       83.26       83.53     19.74 o 
   1   5  16       74.85       72.79     15.60 o 
   2   5  16      185.30      188.93     27.84 o 
   3   5  16      160.38      106.84     42.02 o 
   4   5  16        7.21        7.75     11.25 o 
   5   5  16      111.87      106.88     25.58 o 
   6   5  16       23.73       29.37     16.64 o 
   7   5  16      212.66      221.46     38.59 o 
   8   5  16       78.09       98.58     24.43 o 
   9   5  16       28.56       28.69     18.40 o 
  10   5  16      181.07      180.43     30.69 o 
  11   5  16       78.80       78.68     23.84 o 
  12   5  16        6.35        0.00     16.31 o 
  13   5  16        0.84        1.47     17.25 o 
  14   5  16        0.57       18.99     20.66 o 
  15   5  16        6.23       10.35     19.73 o 
  16   5  16        4.05        7.26     19.65 o 
  17   5  16      195.93      280.53     55.26 o 
  18   5  16      210.58      277.42     53.02 o 
  19   5  16       28.70       52.21     35.88 o 
 -24   6  16        0.02        9.32     21.79 o 
 -23   6  16        1.42        0.00     20.06 o 
 -22   6  16        7.56       10.41     29.12 o 
 -21   6  16        1.69        4.91     21.31 o 
 -20   6  16        0.55        9.99     28.86 o 
 -19   6  16        3.35        0.00     25.13 o 
 -18   6  16       48.26       54.32     30.32 o 
 -17   6  16       16.94        6.98     23.50 o 
 -16   6  16        3.02       12.55     23.45 o 
 -15   6  16        6.28        0.00     24.34 o 
 -14   6  16       27.06       13.73     27.45 o 
 -13   6  16        7.48        8.92     22.14 o 
 -12   6  16       62.81       53.24     28.26 o 
 -11   6  16        0.02        0.00     20.27 o 
 -10   6  16       79.98       65.42     26.56 o 
  -9   6  16        2.77       11.75     19.24 o 
  -8   6  16       22.96       25.84     23.14 o 
  -7   6  16       74.74       79.59     27.46 o 
  -6   6  16       10.72        0.00     16.53 o 
  -5   6  16       31.94       55.87     24.83 o 
  -4   6  16        4.69        0.00     15.35 o 
  -3   6  16        1.83        4.55     17.23 o 
  -2   6  16       37.17       53.01     23.25 o 
  -1   6  16      103.72       89.89     58.43 o 
   0   6  16        0.01        0.00     15.21 o 
   1   6  16       41.40       23.51     20.77 o 
   2   6  16        0.20        7.50     15.16 o 
   3   6  16      163.49      207.46     41.76 o 
   4   6  16        4.92        6.18     14.88 o 
   5   6  16        0.36       13.17     17.27 o 
   6   6  16        4.03        6.91     16.63 o 
   7   6  16       40.13       54.01     21.49 o 
   8   6  16        7.57        1.83     16.70 o 
   9   6  16        6.80       11.47     18.30 o 
  10   6  16       24.79        9.91     19.39 o 
  11   6  16      188.59      216.87     34.81 o 
  12   6  16       60.75       75.72     26.62 o 
  13   6  16        0.37       28.44     21.03 o 
  14   6  16       42.65       55.61     35.28 o 
  15   6  16       59.38       95.81     39.99 o 
  16   6  16       63.84       67.75     37.02 o 
 -19   7  16       48.03       82.61     36.78 o 
 -18   7  16        5.36        0.00     26.43 o 
 -17   7  16       70.86      113.03     39.46 o 
 -16   7  16        0.00       14.84     28.86 o 
 -15   7  16       27.36       64.02     33.75 o 
 -14   7  16        1.06        0.00     22.48 o 
 -13   7  16        1.69       13.56     24.01 o 
 -12   7  16       32.78        4.43     25.26 o 
 -11   7  16       41.95       53.72     31.68 o 
 -10   7  16        5.01        0.00     23.34 o 
  -9   7  16       11.25       21.64     26.33 o 
  -8   7  16        2.79        1.28     25.34 o 
  -7   7  16        7.94        7.90     24.46 o 
  -6   7  16        0.98        6.56     21.83 o 
  -5   7  16        7.50        0.00     19.66 o 
  -4   7  16        5.57        0.00     21.95 o 
  -3   7  16        9.07       10.29     21.61 o 
  -2   7  16       33.02       21.30     21.74 o 
  -1   7  16       14.05       30.20     21.96 o 
   0   7  16       46.34       28.70     26.37 o 
   1   7  16       20.46        0.00     19.61 o 
   2   7  16        0.21       14.86     23.68 o 
   3   7  16        6.41        0.00     20.25 o 
   4   7  16       12.67        1.06     30.62 o 
   5   7  16        6.59       19.58     23.31 o 
   6   7  16       23.23       29.42     22.82 o 
   7   7  16       29.17       37.65     22.11 o 
   8   7  16        7.38        0.00     25.25 o 
   9   7  16       31.46       27.56     22.86 o 
  10   7  16       88.24      104.54     39.52 o 
  11   7  16        6.37        0.00     31.63 o 
  -9   8  16        3.60        0.00     26.29 o 
  -8   8  16        0.08        1.62     27.47 o 
  -7   8  16       17.06        0.00     25.03 o 
  -6   8  16       15.16       38.68     30.32 o 
  -5   8  16       28.78       81.43     36.83 o 
  -4   8  16        0.02        0.00     22.91 o 
  -3   8  16        0.73        0.99     26.33 o 
  -2   8  16       28.96       17.52     28.58 o 
  -1   8  16        2.28        0.00     26.54 o 
   0   8  16        0.71        0.00     25.19 o 
   1   8  16       24.27       50.18     31.37 o 
 -33   1  17        0.78        0.00     31.11 o 
 -32   1  17        2.78        0.00     29.12 o 
 -31   1  17      151.33      251.18     50.38 o 
 -30   1  17        0.07        4.82     26.87 o 
 -29   1  17        0.20        4.02     25.25 o 
 -28   1  17      201.38      144.96     37.79 o 
 -27   1  17        3.44        1.29     21.81 o 
 -26   1  17        8.01       10.62     21.63 o 
 -25   1  17      608.99      672.02     59.49 o 
 -24   1  17        8.15        2.93     22.15 o 
 -23   1  17       39.57       38.55     24.36 o 
 -22   1  17     1111.90     1268.05     71.46 o 
 -21   1  17        7.67        9.73     14.30 o 
 -20   1  17        3.87        1.70      9.60 o 
 -19   1  17        0.08        2.78     10.35 o 
 -18   1  17        0.75       10.41     10.11 o 
 -17   1  17        1.10        4.35      8.90 o 
 -16   1  17       44.94       47.26     15.91 o 
 -15   1  17        0.32        3.02      8.52 o 
 -14   1  17       97.04       92.59     12.57 o 
 -13   1  17      408.59      339.98     42.18 o 
 -12   1  17        2.97        0.26      6.12 o 
 -11   1  17        6.31        5.92      6.94 o 
 -10   1  17       56.00       56.07     10.57 o 
  -9   1  17       27.75       23.84      8.25 o 
  -8   1  17       58.04       47.34      9.39 o 
  -7   1  17       13.95       15.21      8.54 o 
  -6   1  17        1.66        0.00      6.05 o 
  -5   1  17       20.06       16.37      7.63 o 
  -4   1  17     1973.52     2082.03    137.88 o 
  -3   1  17      299.95      301.43     25.73 o 
  -2   1  17        3.64       11.26      7.87 o 
  -1   1  17     4886.72     5671.71    425.22 o 
   0   1  17       55.53       60.24     10.70 o 
   1   1  17        0.19        6.45      7.03 o 
   2   1  17        9.29        0.00      6.66 o 
   3   1  17      114.31      135.97     14.02 o 
   4   1  17        1.50        2.42      8.80 o 
   5   1  17     1596.22     1573.64    132.69 o 
   6   1  17        0.68        0.00      9.27 o 
   7   1  17       17.96        9.90     11.56 o 
   8   1  17        1.18        0.00     13.38 o 
   9   1  17       55.51       49.47     24.99 o 
  10   1  17      126.34      110.01     27.54 o 
  11   1  17     9785.81     9941.16    465.59 o 
  12   1  17      500.90      494.70     40.62 o 
  13   1  17      155.23      188.20     30.35 o 
  14   1  17     7581.84     8000.01    270.46 o 
  15   1  17        2.32       10.48     20.16 o 
  16   1  17       58.82       44.48     22.38 o 
  17   1  17     1136.84     1109.05     58.25 o 
  18   1  17        0.66        0.00     17.32 o 
  19   1  17        8.06        5.19     21.22 o 
  20   1  17       19.12        0.00     22.14 o 
  21   1  17        0.45        0.00     20.63 o 
  22   1  17        4.53        0.00     20.30 o 
  23   1  17      246.32      307.26     52.71 o 
  24   1  17        4.19       24.19     31.35 o 
  25   1  17       13.06       30.98     31.76 o 
 -32   2  17        1.18       27.81     35.84 o 
 -31   2  17        1.33       10.90     30.32 o 
 -30   2  17        3.57       10.89     26.87 o 
 -29   2  17        8.73       23.83     28.46 o 
 -28   2  17        0.00        2.28     21.96 o 
 -27   2  17        1.12        0.00     17.91 o 
 -26   2  17       39.59       37.31     25.88 o 
 -25   2  17        0.35        2.82     20.91 o 
 -24   2  17        0.18        0.00     15.46 o 
 -23   2  17       10.34        0.00     20.42 o 
 -22   2  17        0.03        0.00     15.53 o 
 -21   2  17        6.72        5.01     13.64 o 
 -20   2  17      229.17      192.22     26.65 o 
 -19   2  17       19.17       16.44     12.31 o 
 -18   2  17       56.41       63.95     16.80 o 
 -17   2  17       18.50        8.18      9.73 o 
 -16   2  17        3.46        8.20     10.23 o 
 -15   2  17      109.31      102.60     18.18 o 
 -14   2  17      168.51      167.40     33.06 o 
 -13   2  17       60.97       58.05     14.82 o 
 -12   2  17      593.21      625.13     88.19 o 
 -11   2  17       54.10       30.08     16.64 o 
 -10   2  17       41.11       52.24      9.98 o 
  -9   2  17       21.74       30.83      8.81 o 
  -8   2  17       58.95       63.92     10.93 o 
  -7   2  17       15.47        8.96      7.01 o 
  -6   2  17      640.59      614.88     38.71 o 
  -5   2  17      165.40      176.78     19.02 o 
  -4   2  17        7.38       12.34      7.33 o 
  -3   2  17      169.89      174.93     21.54 o 
  -2   2  17        1.16        0.21      6.76 o 
  -1   2  17        4.87        6.35      6.90 o 
   0   2  17      300.60      255.63     22.72 o 
   1   2  17        0.58        0.00      7.11 o 
   2   2  17        2.87        2.32      8.91 o 
   3   2  17       11.36        4.80      8.66 o 
   4   2  17      263.10      219.51     20.52 o 
   5   2  17       15.92        1.35      9.15 o 
   6   2  17        7.74       10.72     10.75 o 
   7   2  17      526.58      628.04     56.25 o 
   8   2  17      176.33      169.48     24.58 o 
   9   2  17      144.54      152.50     25.91 o 
  10   2  17      100.10      121.01     24.55 o 
  11   2  17        3.80        6.35     15.84 o 
  12   2  17      379.20      432.86     61.27 o 
  13   2  17     2067.29     2176.01    207.97 o 
  14   2  17     1190.90     1245.58     87.27 o 
  15   2  17     2280.04     2350.90    439.20 o 
  16   2  17      471.00      287.26    150.70 o 
  17   2  17       73.97       77.41     23.10 o 
  18   2  17      327.71      337.41     39.20 o 
  19   2  17       76.46       91.90     26.94 o 
  20   2  17        0.50       12.57     20.66 o 
  21   2  17       88.40       81.34     27.04 o 
  22   2  17        7.27       40.39     24.91 o 
  23   2  17       12.57       26.59     26.38 o 
  24   2  17        6.40        0.00     24.45 o 
 -31   3  17        1.52        0.00     28.16 o 
 -30   3  17        0.10        0.00     25.46 o 
 -29   3  17        3.68       19.53     27.57 o 
 -28   3  17        3.71        0.00     19.40 o 
 -27   3  17        1.33        7.60     19.78 o 
 -26   3  17        9.45       14.32     19.53 o 
 -25   3  17      169.34      177.76     26.60 o 
 -24   3  17       77.93       75.24     20.58 o 
 -23   3  17       78.49      112.30     32.27 o 
 -22   3  17      294.24      302.04     42.98 o 
 -21   3  17       26.99       34.32     18.29 o 
 -20   3  17       29.78       29.78     16.02 o 
 -19   3  17        0.81        0.00     11.63 o 
 -18   3  17       46.35       60.72     18.69 o 
 -17   3  17      276.28      268.93     29.77 o 
 -16   3  17       59.51       59.89     24.55 o 
 -15   3  17        5.14        0.00     10.85 o 
 -14   3  17        5.74       15.21     13.06 o 
 -13   3  17        2.87        2.57     11.49 o 
 -12   3  17        0.56        6.62     11.89 o 
 -11   3  17       28.73       11.17     12.42 o 
 -10   3  17      144.93      141.56     20.13 o 
  -9   3  17      136.80      177.83     21.43 o 
  -8   3  17        0.06        8.34     10.01 o 
  -7   3  17      168.72      164.36     22.48 o 
  -6   3  17       24.32       12.38      8.26 o 
  -5   3  17        2.48        2.28      7.24 o 
  -4   3  17       30.88       14.19      7.76 o 
  -3   3  17       22.81       15.40      9.14 o 
  -2   3  17      337.39      356.48     36.18 o 
  -1   3  17      197.22      234.03     20.20 o 
   0   3  17      456.96      523.49     68.71 o 
   1   3  17      418.85      449.41     82.22 o 
   2   3  17     1245.23     1465.85    199.13 o 
   3   3  17      302.70      284.25     41.36 o 
   4   3  17      452.85      427.61     43.35 o 
   5   3  17        2.56        5.37      9.73 o 
   6   3  17       66.23       55.86     16.75 o 
   7   3  17       60.03       56.75     17.05 o 
   8   3  17      203.07      194.41     39.52 o 
   9   3  17     1319.63     1520.00    121.83 o 
  10   3  17      298.96      315.59     55.80 o 
  11   3  17      410.46      371.83    124.79 o 
  12   3  17     1329.84     1622.87     81.96 o 
  13   3  17      321.00      359.70     57.94 o 
  14   3  17      524.25      648.44     63.22 o 
  15   3  17       14.43        4.48     18.37 o 
  16   3  17        3.59       12.30     19.15 o 
  17   3  17        5.26        3.43     19.17 o 
  18   3  17       35.23       57.23     23.94 o 
  19   3  17        1.00       13.62     18.66 o 
  20   3  17        0.65        0.00     18.63 o 
  21   3  17        0.48        0.00     20.80 o 
  22   3  17        7.27        0.99     21.90 o 
  23   3  17       20.75        9.90     23.15 o 
 -29   4  17        0.80        0.00     24.06 o 
 -28   4  17        0.82        0.00     19.03 o 
 -27   4  17        8.00       24.87     19.72 o 
 -26   4  17       13.82       15.02     18.22 o 
 -25   4  17        3.30        6.80     15.99 o 
 -24   4  17       17.81       26.58     20.68 o 
 -23   4  17        1.12        7.49     19.05 o 
 -22   4  17        0.02        0.00     14.56 o 
 -21   4  17        0.76        6.83     17.40 o 
 -20   4  17       95.51       93.82     24.70 o 
 -19   4  17        0.09        0.78     14.01 o 
 -18   4  17        8.70        0.80     14.22 o 
 -17   4  17        3.18        0.00     13.40 o 
 -16   4  17        1.96        3.54     12.98 o 
 -15   4  17       67.65       45.68     23.54 o 
 -14   4  17      119.09      146.59     23.67 o 
 -13   4  17       75.65       64.11     17.84 o 
 -12   4  17       31.27       36.22     17.34 o 
 -11   4  17      230.76      202.82     26.17 o 
 -10   4  17      536.96      520.26     69.24 o 
  -9   4  17      461.94      407.07     44.83 o 
  -8   4  17        0.03        0.00     11.16 o 
  -7   4  17       17.91       10.16     14.18 o 
  -6   4  17        0.02        0.00     15.14 o 
  -5   4  17      404.66      377.53     39.30 o 
  -4   4  17        2.74        5.27      9.90 o 
  -3   4  17       33.66       34.34     11.09 o 
  -2   4  17        0.46        2.60      9.08 o 
  -1   4  17       17.97       13.11     10.12 o 
   0   4  17      188.14      208.72     22.15 o 
   1   4  17        5.61        1.23      9.64 o 
   2   4  17        9.43        4.21      9.50 o 
   3   4  17       24.52       15.10     10.71 o 
   4   4  17       15.64       26.60     12.35 o 
   5   4  17      144.63      171.93     21.62 o 
   6   4  17       52.07       43.99     17.28 o 
   7   4  17      333.22      316.29     93.30 o 
   8   4  17       39.94       22.01     22.69 o 
   9   4  17      170.93      212.26     42.23 o 
  10   4  17        2.78       16.95     17.74 o 
  11   4  17       98.51      125.40     26.08 o 
  12   4  17       26.73       46.02     21.48 o 
  13   4  17      121.19      118.18     35.49 o 
  14   4  17        4.87       12.75     18.85 o 
  15   4  17     1072.48     1212.46    121.42 o 
  16   4  17      333.56      335.00     40.44 o 
  17   4  17        3.75       18.74     21.00 o 
  18   4  17       55.25       59.29     25.66 o 
  19   4  17      163.39      177.39     34.91 o 
  20   4  17        1.22        0.00     19.97 o 
  21   4  17        0.07        0.00     27.84 o 
 -27   5  17       12.42       35.87     24.14 o 
 -26   5  17        6.33       24.57     21.72 o 
 -25   5  17        3.95       34.90     21.14 o 
 -24   5  17        2.68        3.63     18.03 o 
 -23   5  17       24.69       30.84     23.68 o 
 -22   5  17        0.03        7.29     20.60 o 
 -21   5  17       34.01       21.93     22.05 o 
 -20   5  17        3.24        0.00     16.33 o 
 -19   5  17        3.69       23.19     19.45 o 
 -18   5  17        5.38       10.61     17.19 o 
 -17   5  17       17.82        4.25     16.78 o 
 -16   5  17        1.60        0.00     15.84 o 
 -15   5  17       56.36       63.07     21.76 o 
 -14   5  17        4.61        0.00     14.85 o 
 -13   5  17        0.09        2.56     14.49 o 
 -12   5  17       23.82       16.40     15.84 o 
 -11   5  17       30.14       49.68     24.14 o 
 -10   5  17      172.94      173.81     60.90 o 
  -9   5  17        4.56        0.00     16.40 o 
  -8   5  17        0.51        0.00     12.91 o 
  -7   5  17       38.81       32.49     20.25 o 
  -6   5  17        5.73        1.69     14.06 o 
  -5   5  17       18.33       28.06     18.58 o 
  -4   5  17      201.32      198.87     35.30 o 
  -3   5  17       12.90        8.40     16.17 o 
  -2   5  17       40.55       36.78     20.12 o 
  -1   5  17       56.32       61.24     18.12 o 
   0   5  17       15.54        2.13     11.55 o 
   1   5  17      212.88      279.74     47.46 o 
   2   5  17      268.85      288.09     46.34 o 
   3   5  17       16.83       21.16     13.40 o 
   4   5  17        0.19       11.31     11.37 o 
   5   5  17      229.22      201.70     40.85 o 
   6   5  17        3.97       11.87     14.68 o 
   7   5  17        0.47        2.27     14.72 o 
   8   5  17      104.62      120.69     25.74 o 
   9   5  17      301.87      366.76     64.54 o 
  10   5  17       35.72       52.31     21.67 o 
  11   5  17        0.83       25.44     19.03 o 
  12   5  17      654.70      778.92     98.22 o 
  13   5  17      304.62      342.31     39.68 o 
  14   5  17        9.97        2.92     20.38 o 
  15   5  17        0.67       11.65     19.33 o 
  16   5  17        8.48       15.91     20.44 o 
  17   5  17       32.40       50.31     26.30 o 
  18   5  17       47.59       57.37     34.50 o 
  19   5  17        3.95        0.00     31.44 o 
 -23   6  17        4.46       38.35     32.47 o 
 -22   6  17        7.33       29.92     24.70 o 
 -21   6  17       12.63        0.00     19.31 o 
 -20   6  17        1.53       23.84     21.42 o 
 -19   6  17       11.41       15.52     21.16 o 
 -18   6  17        0.25        0.00     24.61 o 
 -17   6  17       16.30        0.00     26.54 o 
 -16   6  17       10.86       16.84     36.61 o 
 -15   6  17        3.20        0.00     21.09 o 
 -14   6  17       94.78      141.85     45.41 o 
 -13   6  17        2.11        0.00     19.45 o 
 -12   6  17        0.05       26.73     25.53 o 
 -11   6  17      104.29      163.52     38.04 o 
 -10   6  17      108.63      116.91     33.34 o 
  -9   6  17      245.16      318.74     95.40 o 
  -8   6  17       46.56       55.26     34.14 o 
  -7   6  17        5.73       22.49     20.84 o 
  -6   6  17       53.86       52.11     26.03 o 
  -5   6  17        4.56        0.00     16.40 o 
  -4   6  17        5.40        0.00     16.90 o 
  -3   6  17        0.33        0.50     16.80 o 
  -2   6  17       32.27       34.06     21.31 o 
  -1   6  17        1.15       15.96     17.59 o 
   0   6  17        4.90       15.08     20.80 o 
   1   6  17        3.38        0.00     15.53 o 
   2   6  17        0.99        0.00     12.59 o 
   3   6  17        0.80        0.00     14.58 o 
   4   6  17        2.34       12.36     16.68 o 
   5   6  17       51.69       63.02     19.38 o 
   6   6  17       21.06       19.25     16.78 o 
   7   6  17      184.96      218.37     32.45 o 
   8   6  17       51.54       68.68     23.70 o 
   9   6  17       64.74       64.37     26.31 o 
  10   6  17        0.00        0.00     17.13 o 
  11   6  17       24.01        5.74     19.84 o 
  12   6  17       81.86       93.04     28.36 o 
  13   6  17        0.79       17.31     21.76 o 
  14   6  17      150.03      178.65     45.80 o 
  15   6  17       80.49      100.17     64.77 o 
 -18   7  17        0.17       12.82     32.73 o 
 -17   7  17        0.03        0.00     33.09 o 
 -16   7  17       15.77       15.21     29.42 o 
 -15   7  17        0.01        0.00     28.23 o 
 -14   7  17        4.79        0.00     25.37 o 
 -13   7  17        0.26        0.00     23.65 o 
 -12   7  17        4.12        0.00     20.79 o 
 -11   7  17        8.52        0.00     23.17 o 
 -10   7  17        1.98       29.18     27.82 o 
  -9   7  17        4.64        0.00     26.40 o 
  -8   7  17        2.53        0.00     23.93 o 
  -7   7  17        0.01        0.00     21.63 o 
  -6   7  17        2.70        0.88     21.08 o 
  -5   7  17        9.45       10.08     24.65 o 
  -4   7  17        1.41       16.40     23.14 o 
  -3   7  17        3.86       15.61     23.33 o 
  -2   7  17        5.29        7.71     21.83 o 
  -1   7  17        3.84        0.52     18.38 o 
   0   7  17        1.11        0.00     19.53 o 
   1   7  17        5.77        0.00     20.79 o 
   2   7  17       12.45        1.83     22.32 o 
   3   7  17       31.19        1.50     22.53 o 
   4   7  17       26.86       16.42     23.29 o 
   5   7  17       13.53        7.74     23.65 o 
   6   7  17        2.63       14.43     22.17 o 
   7   7  17       22.26       24.34     22.01 o 
   8   7  17        5.85        8.33     21.18 o 
   9   7  17        7.96       33.08     23.76 o 
  10   7  17        7.80       45.35     35.48 o 
  -5   8  17       11.73        0.00     25.10 o 
  -4   8  17       10.15        1.88     25.05 o 
  -3   8  17        0.12        0.00     24.48 o 
 -33   0  18      572.91      965.34    116.88 o 
 -32   0  18        0.55       26.05     52.09 o 
 -31   0  18        4.22       42.24     45.76 o 
 -30   0  18      106.81      155.58     60.54 o 
 -29   0  18        0.00        0.00     38.01 o 
 -28   0  18       10.86        7.74     35.20 o 
 -27   0  18       56.61        2.82     35.90 o 
 -26   0  18        9.92        0.00     31.68 o 
 -25   0  18        5.83        0.00     26.75 o 
 -24   0  18      525.32      659.07     78.86 o 
 -23   0  18       34.64       45.05     36.61 o 
 -22   0  18        7.66        9.15     27.45 o 
 -21   0  18      109.44       89.41     38.02 o 
 -20   0  18        1.04        7.74     19.71 o 
 -19   0  18        5.64        0.70     20.41 o 
 -18   0  18      622.08      827.44     76.76 o 
 -17   0  18        6.41        8.87     11.07 o 
 -16   0  18        0.89        7.04     16.19 o 
 -15   0  18      509.06      357.17     90.84 o 
 -14   0  18       24.58       17.88     11.71 o 
 -13   0  18        9.96       13.96     11.16 o 
 -12   0  18      523.24      522.51     44.36 o 
 -11   0  18      116.42      106.06     23.94 o 
 -10   0  18       46.86       52.50     16.90 o 
  -9   0  18      578.10      777.93    206.69 o 
  -8   0  18        2.09        8.64     11.62 o 
  -7   0  18        0.80        1.13      9.30 o 
  -6   0  18      171.75      165.32     21.63 o 
  -5   0  18        0.30        6.08      9.98 o 
  -4   0  18        0.17        2.53      9.37 o 
  -3   0  18      499.91      651.20     36.84 o 
  -2   0  18        5.99        1.10      8.31 o 
  -1   0  18        2.56        8.56     10.65 o 
   0   0  18        4.56       75.14     17.54 o 
   1   0  18        2.45        3.60     10.62 o 
   2   0  18       24.05       18.45     12.91 o 
   3   0  18     4865.28     4357.38    246.83 o 
   4   0  18       16.77       12.85     11.69 o 
   5   0  18        7.82        6.69     11.45 o 
   6   0  18       16.80        2.34     11.07 o 
   7   0  18       55.81       42.94     27.46 o 
   8   0  18        2.25        0.00     21.82 o 
   9   0  18     6181.35     6125.58    196.39 o 
  10   0  18       23.15        0.00     27.45 o 
  11   0  18      199.27      225.99     52.10 o 
  12   0  18      618.58      668.97     79.57 o 
  13   0  18       53.79       20.42     35.20 o 
  14   0  18       12.16       14.78     38.01 o 
  15   0  18    11512.06    11413.97    298.73 o 
  16   0  18       49.77       49.98     38.01 o 
  17   0  18       39.23       26.75     33.09 o 
  18   0  18     1335.96     1352.41    114.11 o 
  19   0  18       23.63       14.08     35.20 o 
  20   0  18        3.27        0.00     31.68 o 
  21   0  18      175.00      191.49     60.54 o 
  22   0  18        6.39        0.00     35.90 o 
  23   0  18        4.57       10.56     42.94 o 
  24   0  18       13.48       14.78     41.53 o 
 -33   1  18        2.00        0.00     27.86 o 
 -32   1  18        1.29        8.40     29.82 o 
 -31   1  18        7.78        4.09     30.81 o 
 -30   1  18        3.98       18.88     29.59 o 
 -29   1  18        0.31        9.55     26.13 o 
 -28   1  18       38.69       34.71     25.34 o 
 -27   1  18       16.44        0.00     18.36 o 
 -26   1  18       14.77       18.04     23.65 o 
 -25   1  18      114.90       81.66     31.86 o 
 -24   1  18       18.32        5.31     21.08 o 
 -23   1  18       58.24       39.88     25.88 o 
 -22   1  18        4.39       11.25     22.05 o 
 -21   1  18       12.26       29.59     15.16 o 
 -20   1  18       72.84       83.67     17.94 o 
 -19   1  18        8.14        0.00      8.81 o 
 -18   1  18        1.29        0.00      8.94 o 
 -17   1  18       30.34       31.29     12.98 o 
 -16   1  18       90.03       66.77     24.37 o 
 -15   1  18       15.03       10.30     10.54 o 
 -14   1  18       38.74       34.64     12.80 o 
 -13   1  18      105.76       95.38     13.26 o 
 -12   1  18        5.96        8.87      7.15 o 
 -11   1  18      151.07      141.82     15.55 o 
 -10   1  18        2.14        1.07      6.65 o 
  -9   1  18        0.46        0.00      6.21 o 
  -8   1  18        0.59        1.19      6.61 o 
  -7   1  18       11.12        0.00      6.42 o 
  -6   1  18        0.78        0.00      6.49 o 
  -5   1  18        6.40       11.33      7.53 o 
  -4   1  18       13.90       20.54     10.47 o 
  -3   1  18        3.77        0.99      7.06 o 
  -2   1  18       71.96       60.37     11.31 o 
  -1   1  18      174.04      182.85     24.49 o 
   0   1  18       15.03       20.83      8.54 o 
   1   1  18      101.73      141.79     14.75 o 
   2   1  18      608.70      721.17     59.06 o 
   3   1  18       46.16       47.24     13.32 o 
   4   1  18      360.11      351.68     26.24 o 
   5   1  18      563.00      527.49     60.91 o 
   6   1  18       10.64        6.21     10.80 o 
   7   1  18       28.25       20.28     13.34 o 
   8   1  18      423.02      422.82     45.72 o 
   9   1  18       90.55       64.35     27.46 o 
  10   1  18      500.87      483.49     47.55 o 
  11   1  18      388.29      349.09     69.71 o 
  12   1  18       78.89       43.10     36.61 o 
  13   1  18      444.83      501.45     69.71 o 
  14   1  18       42.25       50.89     28.16 o 
  15   1  18       83.21       71.92     28.76 o 
  16   1  18      147.83      184.87     39.32 o 
  17   1  18      802.73      809.85     62.65 o 
  18   1  18       36.92       55.05     27.74 o 
  19   1  18       49.38       68.12     30.32 o 
  20   1  18       35.49       59.78     41.89 o 
  21   1  18        2.53        0.00     22.61 o 
  22   1  18       20.45       35.39     28.36 o 
  23   1  18      397.18      230.19    217.56 o 
  24   1  18        8.65       10.47     31.31 o 
 -32   2  18       22.12       59.18     34.75 o 
 -31   2  18       17.86       17.89     32.25 o 
 -30   2  18       25.92       17.29     29.93 o 
 -29   2  18        3.08       16.75     27.26 o 
 -28   2  18        1.55        0.00     24.75 o 
 -27   2  18       38.83       58.92     29.87 o 
 -26   2  18        0.10        0.00     21.10 o 
 -25   2  18       38.26       29.10     22.14 o 
 -24   2  18        1.94        0.00     19.01 o 
 -23   2  18       24.88       37.87     19.88 o 
 -22   2  18      134.39      138.74     32.87 o 
 -21   2  18      558.76      559.30     72.15 o 
 -20   2  18       38.59       23.68     15.69 o 
 -19   2  18       16.17        1.06     13.52 o 
 -18   2  18      279.69       98.44     92.13 o 
 -17   2  18       15.47       12.10     11.64 o 
 -16   2  18       13.41        9.78     10.99 o 
 -15   2  18       82.89      124.72     20.81 o 
 -14   2  18      105.51      125.45     19.66 o 
 -13   2  18      159.36      195.59     31.66 o 
 -12   2  18      176.22      159.79     35.85 o 
 -11   2  18       63.88       64.14     15.53 o 
 -10   2  18       26.14       22.06     10.96 o 
  -9   2  18      506.62      540.97     57.33 o 
  -8   2  18        8.57        8.81      7.41 o 
  -7   2  18       30.19       33.09      9.59 o 
  -6   2  18      169.15      182.01     20.22 o 
  -5   2  18       18.56       16.69      7.73 o 
  -4   2  18       41.56       36.79     10.31 o 
  -3   2  18      366.55      395.28     27.95 o 
  -2   2  18      148.24      143.77     18.29 o 
  -1   2  18      134.45      137.75     18.73 o 
   0   2  18       12.50       10.50     10.37 o 
   1   2  18       33.70       28.71     12.43 o 
   2   2  18       15.83       22.49     10.44 o 
   3   2  18        0.42        7.81      9.35 o 
   4   2  18       52.68       58.88     13.59 o 
   5   2  18        3.50        0.00      9.43 o 
   6   2  18      615.04      639.28     72.68 o 
   7   2  18      320.46      383.22     33.97 o 
   8   2  18       50.46       41.84     23.80 o 
   9   2  18     4412.42     4808.92    393.85 o 
  10   2  18      691.26      674.56     81.02 o 
  11   2  18       32.08       43.04     20.30 o 
  12   2  18        5.23        0.00     17.02 o 
  13   2  18      312.47      311.05     36.99 o 
  14   2  18      224.52      256.02     34.98 o 
  15   2  18     5085.51     5363.81    328.74 o 
  16   2  18      217.91      275.34     36.19 o 
  17   2  18        0.06       17.57     17.67 o 
  18   2  18      192.61      107.49     59.46 o 
  19   2  18       15.13       13.77     21.19 o 
  20   2  18        0.62        7.58     21.02 o 
  21   2  18        0.00       15.30     23.48 o 
  22   2  18       32.96       11.61     24.26 o 
  23   2  18        4.05       20.42     25.60 o 
 -31   3  18        0.43       36.64     33.96 o 
 -30   3  18        0.08        0.00     23.77 o 
 -29   3  18       64.87       91.09     42.59 o 
 -28   3  18       60.34       60.41     32.97 o 
 -27   3  18        7.63       23.69     23.08 o 
 -26   3  18       81.23       75.60     25.63 o 
 -25   3  18      407.58      384.47     34.95 o 
 -24   3  18       23.08       23.40     19.66 o 
 -23   3  18       36.99       35.62     20.98 o 
 -22   3  18       32.12       42.76     20.34 o 
 -21   3  18      176.44      137.37     26.25 o 
 -20   3  18      162.47      104.18     37.50 o 
 -19   3  18       33.74       36.78     17.16 o 
 -18   3  18        7.26        0.00     12.39 o 
 -17   3  18       10.95       21.99     15.18 o 
 -16   3  18       17.73        4.88     12.12 o 
 -15   3  18       22.67       19.09     13.93 o 
 -14   3  18        0.11        0.00     11.38 o 
 -13   3  18       35.78       39.96     15.98 o 
 -12   3  18       22.36       30.73     14.09 o 
 -11   3  18       68.23       82.45     22.71 o 
 -10   3  18      403.88      431.53     34.83 o 
  -9   3  18      147.50      149.71     21.25 o 
  -8   3  18      331.31      347.49     27.83 o 
  -7   3  18      154.05      123.31     18.81 o 
  -6   3  18       94.61      109.24     14.32 o 
  -5   3  18      270.04      241.16     29.13 o 
  -4   3  18      539.42      628.54     93.04 o 
  -3   3  18       20.22       19.56     10.03 o 
  -2   3  18       22.72       27.53     10.41 o 
  -1   3  18        8.55        5.01      8.66 o 
   0   3  18       24.99       10.68      8.83 o 
   1   3  18      435.50      545.14     74.98 o 
   2   3  18      240.03      255.82     38.01 o 
   3   3  18       18.52       18.05      9.53 o 
   4   3  18       38.51       17.86     12.19 o 
   5   3  18      626.53      622.66     77.35 o 
   6   3  18        1.78        6.38     10.82 o 
   7   3  18      150.91      167.73     25.97 o 
   8   3  18      652.45      750.83     70.84 o 
   9   3  18        8.03        9.30     15.83 o 
  10   3  18      694.52      702.52     85.21 o 
  11   3  18        8.50        0.00     15.22 o 
  12   3  18       12.28        0.07     13.07 o 
  13   3  18      879.50      647.79    250.68 o 
  14   3  18        8.60        5.52     16.87 o 
  15   3  18      129.51      122.05     29.34 o 
  16   3  18      464.85      493.55     63.40 o 
  17   3  18      197.28      243.74     35.63 o 
  18   3  18       71.19       26.92     23.23 o 
  19   3  18      126.24      132.30     31.60 o 
  20   3  18      189.69      187.11     36.15 o 
  21   3  18        2.70        0.00     21.70 o 
  22   3  18       63.65       33.23     26.90 o 
 -29   4  18        1.04        7.01     24.33 o 
 -28   4  18        0.07       13.43     24.91 o 
 -27   4  18       12.00       19.91     20.17 o 
 -26   4  18        0.32        5.66     18.50 o 
 -25   4  18       12.68       13.32     18.04 o 
 -24   4  18       24.73       38.75     22.11 o 
 -23   4  18       33.47       22.20     16.90 o 
 -22   4  18       54.98       53.92     22.30 o 
 -21   4  18       19.95       11.51     17.98 o 
 -20   4  18       47.17       42.72     20.61 o 
 -19   4  18       46.20       42.13     19.99 o 
 -18   4  18        5.05        3.91     14.51 o 
 -17   4  18        4.97        3.83     15.17 o 
 -16   4  18       64.37       63.09     19.54 o 
 -15   4  18       33.19       23.22     16.09 o 
 -14   4  18       36.54       32.15     15.76 o 
 -13   4  18        3.30       12.28     14.21 o 
 -12   4  18      265.26      322.73     61.83 o 
 -11   4  18      153.33      144.13     31.24 o 
 -10   4  18       88.22       68.14     19.04 o 
  -9   4  18      432.84      516.42     65.84 o 
  -8   4  18        7.43        2.30     14.83 o 
  -7   4  18       21.95       34.93     18.12 o 
  -6   4  18      107.34       95.05     24.65 o 
  -5   4  18      115.20      113.02     25.14 o 
  -4   4  18       74.21       41.89     18.42 o 
  -3   4  18       89.67      104.59     15.80 o 
  -2   4  18       21.19       13.10     10.28 o 
  -1   4  18      103.62       78.72     14.79 o 
   0   4  18        3.36        0.00      9.16 o 
   1   4  18        1.95        0.00      8.63 o 
   2   4  18       27.51       16.19     11.52 o 
   3   4  18        7.54       10.47     12.01 o 
   4   4  18      458.63      592.04     99.60 o 
   5   4  18       41.53       46.15     15.22 o 
   6   4  18      318.76      318.99     35.87 o 
   7   4  18      415.11      439.64     44.41 o 
   8   4  18       30.33       18.69     16.12 o 
   9   4  18       59.15       25.70     20.82 o 
  10   4  18      281.42      298.49     65.55 o 
  11   4  18      136.23      114.96     26.45 o 
  12   4  18        9.78       26.12     20.13 o 
  13   4  18      132.68      132.80     28.44 o 
  14   4  18      387.65      396.31     42.39 o 
  15   4  18      338.42      392.68     42.55 o 
  16   4  18      276.55      262.45     38.32 o 
  17   4  18       47.61       68.09     26.72 o 
  18   4  18       64.80      134.67     32.59 o 
  19   4  18       15.01        7.62     21.49 o 
  20   4  18        6.26        0.00     21.66 o 
 -26   5  18       21.89       49.00     24.97 o 
 -25   5  18      165.71      105.55     46.84 o 
 -24   5  18        0.00        8.25     28.12 o 
 -23   5  18       10.41       46.47     24.04 o 
 -22   5  18       81.21      126.53     31.67 o 
 -21   5  18       81.69       85.34     27.00 o 
 -20   5  18      103.15      105.07     27.76 o 
 -19   5  18        2.80        8.46     18.22 o 
 -18   5  18        0.00        0.00     17.52 o 
 -17   5  18       10.75       21.95     18.96 o 
 -16   5  18       75.38      107.13     25.96 o 
 -15   5  18       51.20       49.70     19.61 o 
 -14   5  18       25.06       17.24     17.90 o 
 -13   5  18      193.39      185.92     30.88 o 
 -12   5  18       79.94       22.32     22.82 o 
 -11   5  18        0.43        0.00     18.77 o 
 -10   5  18       11.07        0.00     17.12 o 
  -9   5  18       37.17       30.00     21.65 o 
  -8   5  18        1.89        2.85     15.75 o 
  -7   5  18       18.84       25.62     20.39 o 
  -6   5  18       87.96       80.27     25.76 o 
  -5   5  18       38.56       55.69     23.38 o 
  -4   5  18        0.84        0.00     15.18 o 
  -3   5  18        2.24        5.70     14.38 o 
  -2   5  18       26.80       29.77     18.74 o 
  -1   5  18      115.68       84.44     25.11 o 
   0   5  18       68.72       75.59     19.86 o 
   1   5  18      277.74      346.49     61.07 o 
   2   5  18       42.32       41.07     15.02 o 
   3   5  18        4.28        0.00     11.72 o 
   4   5  18       54.66       47.73     16.27 o 
   5   5  18       31.23       28.92     16.56 o 
   6   5  18        5.01        5.27     12.86 o 
   7   5  18      248.92      314.51     66.42 o 
   8   5  18        1.47        0.00     16.25 o 
   9   5  18       30.84       19.49     19.86 o 
  10   5  18       36.90       50.78     21.57 o 
  11   5  18        6.32       12.96     17.94 o 
  12   5  18      113.87      124.71     33.66 o 
  13   5  18       40.02       32.54     22.77 o 
  14   5  18      129.30      153.60     31.94 o 
  15   5  18        0.78       10.08     21.57 o 
  16   5  18      442.95      540.02     51.14 o 
  17   5  18       14.93       35.68     25.06 o 
  18   5  18        2.71        9.06     34.17 o 
 -23   6  18        0.18       16.70     26.17 o 
 -22   6  18       23.29       45.09     26.55 o 
 -21   6  18       10.42       10.99     22.24 o 
 -20   6  18        7.70       40.32     22.89 o 
 -19   6  18       22.78       16.91     21.52 o 
 -18   6  18        6.12        0.00     19.53 o 
 -17   6  18       37.62        1.05     27.60 o 
 -16   6  18       26.05       22.71     27.22 o 
 -15   6  18       41.29       52.41     30.87 o 
 -14   6  18       42.55       41.20     28.36 o 
 -13   6  18      144.97      158.21     41.05 o 
 -12   6  18       14.64        0.00     22.90 o 
 -11   6  18      161.09      146.40     37.17 o 
 -10   6  18      132.41       99.23     31.57 o 
  -9   6  18        1.77        0.00     30.62 o 
  -8   6  18       98.70      133.86     33.81 o 
  -7   6  18       49.70       53.26     26.21 o 
  -6   6  18        0.95       10.34     18.16 o 
  -5   6  18        1.50        0.68     20.12 o 
  -4   6  18       12.75       32.72     22.32 o 
  -3   6  18        6.85        2.11     16.40 o 
  -2   6  18        0.00        0.00     17.84 o 
  -1   6  18        9.59       14.29     19.61 o 
   0   6  18        0.29        0.00     15.03 o 
   1   6  18       23.72        0.00     17.16 o 
   2   6  18        3.68        0.00     16.54 o 
   3   6  18        5.98        0.00     12.65 o 
   4   6  18        9.76        1.34     17.60 o 
   5   6  18        5.59       22.39     16.96 o 
   6   6  18       77.24       89.90     21.55 o 
   7   6  18      153.91      250.88     30.32 o 
   8   6  18        0.00       17.29     19.98 o 
   9   6  18       37.83       26.58     22.24 o 
  10   6  18       27.22       46.36     23.64 o 
  11   6  18       29.88       48.23     23.95 o 
  12   6  18       37.77       40.28     24.26 o 
  13   6  18        0.37        8.54     21.99 o 
  14   6  18       11.74        9.23     32.30 o 
 -17   7  18        2.54        0.00     29.37 o 
 -16   7  18       12.59       21.20     33.79 o 
 -15   7  18       24.76        9.03     30.62 o 
 -14   7  18        1.88       37.76     32.53 o 
 -13   7  18       49.78       35.17     28.55 o 
 -12   7  18        6.87        0.00     25.12 o 
 -11   7  18        4.09        5.62     28.59 o 
 -10   7  18        9.32        0.00     24.38 o 
  -9   7  18        3.42        0.00     25.33 o 
  -8   7  18        0.22       13.59     27.86 o 
  -7   7  18       10.75       19.51     26.21 o 
  -6   7  18        5.26       30.27     25.60 o 
  -5   7  18        2.41       14.87     20.94 o 
  -4   7  18        8.26        0.00     20.80 o 
  -3   7  18       30.74       67.98     31.75 o 
  -2   7  18        1.59       10.78     22.48 o 
  -1   7  18        0.30        8.88     22.40 o 
   0   7  18       17.48       13.29     23.00 o 
   1   7  18        1.09       30.27     24.84 o 
   2   7  18       38.81       13.02     25.39 o 
   3   7  18       42.31       49.78     27.18 o 
   4   7  18       29.89       11.03     24.14 o 
   5   7  18        4.71       14.63     26.82 o 
   6   7  18        4.88       27.82     41.53 o 
   7   7  18        5.33       13.92     30.97 o 
   8   7  18        2.47       33.88     24.35 o 
   9   7  18       21.31       11.13     22.65 o 
 -32   1  19       13.57        6.38     32.95 o 
 -31   1  19        5.63        0.00     27.86 o 
 -30   1  19        0.18       26.17     29.96 o 
 -29   1  19       15.01        0.00     24.19 o 
 -28   1  19        8.41       23.18     26.85 o 
 -27   1  19       13.34        3.32     24.46 o 
 -26   1  19      155.62      180.86     39.37 o 
 -25   1  19        2.23        0.00     18.93 o 
 -24   1  19       26.95       31.93     26.66 o 
 -23   1  19     3498.19     3211.55    180.16 o 
 -22   1  19      109.66      134.00     33.10 o 
 -21   1  19        1.55        0.00     11.33 o 
 -20   1  19       40.09       43.88     15.58 o 
 -19   1  19        0.23        0.00     10.11 o 
 -18   1  19        5.75        6.30     10.85 o 
 -17   1  19       21.34       15.71     10.54 o 
 -16   1  19        0.16        0.00     10.86 o 
 -15   1  19        0.70        5.36     10.39 o 
 -14   1  19     1331.19     1347.65    195.47 o 
 -13   1  19       54.85       54.06     14.63 o 
 -12   1  19        0.12        0.00      7.38 o 
 -11   1  19      104.42       78.63     15.75 o 
 -10   1  19        1.12        0.00      6.67 o 
  -9   1  19        0.30        0.00      6.59 o 
  -8   1  19       20.51       40.00     10.59 o 
  -7   1  19        7.48        6.10      7.66 o 
  -6   1  19        5.61        2.59      6.80 o 
  -5   1  19      268.44      273.32     19.22 o
[truncated: 176,452 more chars]
